# Supplementary material for: Leucine inhibits degradation of outer mitochondrial membrane proteins to adapt mitochondrial respiration
Source: Nat Cell Biol. 2025 Oct 31;27(11):1889–901. doi: 10.1038/s41556-025-01799-3 (PMC12611767; doi:10.1038/s41556-025-01799-3)
Supplement: Supplementary file 4 — Statistical source data. [file 41556_2025_1799_MOESM4_ESM.xlsx]

## Sheet: Fig. 1
Fig. 1f
CHX (h)	mitoUFD							mitoGFP
	Rep.1	Rep.2	Rep.3	Rep.4	Rep.5	Mean	SEM	Rep.1	Rep.2	Rep.3	Rep.4	Rep.5	Mean	SEM
0	0.977146	1.01334	1.02819	0.917499	1.06383	1	0.0248748	0.921378	1.02036	1.14763	1.04711	0.863525	1	0.0496164
3	0.78938	0.859415	0.851373	0.844001	0.758439	0.820521	0.0197988	1.03583	0.982769	1.12958	1.03451	1.38347	1.11323	0.0715904
6	0.638809	0.589549	0.599937	0.548891	0.60798	0.597033	0.0145725	1.26356	1.2954	1.39983	1.25899	1.09848	1.26325	0.0484025
9	0.621495	0.560284	0.585528	0.603512	0.528897	0.579943	0.0162873	1.32959	1.31979	1.10887	1.2385	0.975178	1.19439	0.0675721
