# Supplementary material for: Leucine inhibits degradation of outer mitochondrial membrane proteins to adapt mitochondrial respiration
Source: Nat Cell Biol. 2025 Oct 31;27(11):1889–901. doi: 10.1038/s41556-025-01799-3 (PMC12611767; doi:10.1038/s41556-025-01799-3)
Supplement: Supplementary file 6 — Statistical source data. [file 41556_2025_1799_MOESM6_ESM.xlsx]

## Sheet: Fig. 2
Fig. 2b
	mitoUFD						cytoUFD
	Rep.1	Rep.2	Rep.3	Rep.4	Mean	SEM	Rep.1	Rep.2	Rep.3	Rep.4	Mean	SEM
L4440	0	0	0	0	0	0	0	0	0	0	0	0
gcn-2	25.7622	34.4487	27.9248	23.3076	27.8608	2.38991	-0.30581	-11.8596	-5.62199	5.48091	-3.07662	3.7028
hoe-1	18.9106	10.4568	19.3709	17.4464	16.5462	2.07086	1.16011	23.6899	20.704	5.3314	12.7213	5.57004
let-363	1.65969	11.0387	0.432449	10.7825	5.97833	2.85912	1.94831	-8.89211	13.703	9.40551	4.04117	4.94787
rsks-1	1.61639	18.9992	13.6743	13.1238	11.8535	3.66048	0.312716	3.79351	-6.48623	3.98645	0.401613	2.44619
Fig. 2c
	Rep.1	Rep.2	Rep.3	Rep.4	Mean	SEM
gcn-2	15.3285	9.05336	18.4545	15.137	14.4933	1.9663
hoe-1	7.4777	6.83305	8.13421	8.64726	7.77305	0.394285
gcn-2+hoe-1	9.71614	25.2324	14.6924	18.5274	17.0421	3.27207
Fig. 2e
	mitoUFD					cytoUFD
	Rep.1	Rep.2	Rep.3	Mean	SEM	Rep.1	Rep.2	Rep.3	Mean	SEM
L4440	0	0	0	0	0	0	0	0	0	0
bcat-1	23.8581	23.478	23.394	23.5767	0.14278	-6.70474	10.143	-2.85214	0.195361	5.09663
mccc-1	18.5256	15.1084	20.0134	17.8825	1.45202	11.4088	13.8198	26.1969	17.1418	4.58074
ech-1.2	10.5332	24.2885	45.6309	26.8175	10.2104	9.39685	60.4629	27.5261	32.462	14.9466
dld-1	20.4071	17.3108	24.0292	20.5823	1.94141	285.438	111.711	161.055	186.068	51.6864
T09B4.8	24.0541	41.9523	47.8102	37.9389	7.14538	51.4151	156.225	131.15	112.93	31.5978
Fig. 2f
	mitoUFD						cytoUFD
	Rep.1	Rep.2	Rep.3	Rep.4	Mean	SEM	Rep.1	Rep.2	Rep.3	Rep.4	Mean	SEM
control	0	0	0	0	0	0	0	0	0	0	0	0
leucine	14.0484	13.7965	13.0301	8.621	12.374	1.2696	-3.24202	-1.15289	-10.3049	5.54576	-2.28851	3.2639
isoleucine	-2.15586	1.22724	-3.64227	-1.73504	-1.57648	1.02018	-13.7656	-11.6708	-3.70833	-0.509504	-7.41356	3.16053
valine	4.59445	4.55265	3.31737	7.8077	5.06804	0.960055	-2.68724	-4.52288	-14.245	-3.56653	-6.2554	2.68943
Fig. 2g
Leucine	mitoUFD								mitoGFP
	Rep.1	Rep.2	Rep.3	Rep.4	Rep.5	Rep.6	Mean	SEM	Rep.1	Rep.2	Rep.3	Rep.4	Rep.5	Rep.6	Rep.7	Rep.8	Mean	SEM
0mM	0	0	0	0	0	0	0	0	0	0	0	0	0	0	0	0	0	0
20mM	9.5572	7.33346	23.4987	12.4521	6.49098	17.9538	12.881	2.71605	-9.67761	1.85537	-2.85142	4.86177	-1.24934	-10.4279	-3.29729	-9.95535	-3.84272	2.03108
50mM	14.7601	13.8414	16.0139	28.7782	12.3099	15.3172	16.8368	2.44514	3.24167	7.15644	-3.20853	1.20002	-7.1916	-10.1841	-6.87157	-5.65274	-2.6888	2.11385
Fig. 2h
	Rep.1	Rep.2	Rep.3	Rep.4	Mean	SEM
L4440	15.5782	20.2729	17.0133	20.7684	18.4082	1.25839
gcn-2	0.361776	4.4667	15.1732	0.28503	5.07167	3.50596
let-363	7.37085	17.3202	10.0569	22.5931	14.3353	3.46302
Fig. 2k
CHX (h)	control						leucine
	Rep.1	Rep.2	Rep.3	Rep.4	Mean	SEM	Rep.1	Rep.2	Rep.3	Rep.4	Mean	SEM
0	1	1	1	1	1	0	1	1	1	1	1	0
3	0.0518147	0.0903132	0.168551	0.0456583	0.0890844	0.0282716	0.143278	0.160303	0.174138	0.171116	0.162209	0.00697405
6	0.0526544	0.0838312	0.0942135	0.0299205	0.0651549	0.0146939	0.0936647	0.147733	0.13801	0.2342	0.153402	0.0293909
12	0.0469857	0.0623952	0.0131439	0.021981	0.0361265	0.0113147	0.0875124	0.135289	0.0264318	0.168735	0.104492	0.0308995
24	0.0287565	0.0506463	0.0110389	0.0172923	0.0269335	0.00871402	0.0761079	0.100221	0.0159165	0.221958	0.103551	0.0432668
