# Supplementary material for: Leucine inhibits degradation of outer mitochondrial membrane proteins to adapt mitochondrial respiration
Source: Nat Cell Biol. 2025 Oct 31;27(11):1889–901. doi: 10.1038/s41556-025-01799-3 (PMC12611767; doi:10.1038/s41556-025-01799-3)
Supplement: Supplementary file 8 — Statistical source data. [file 41556_2025_1799_MOESM8_ESM.xlsx]

## Sheet: Fig. 3
Fig. 3a
	whole cell						OMM
	Rep.1	Rep.2	Rep.3	Rep.4	Mean	SEM	Rep.1	Rep.2	Rep.3	Rep.4	Mean	SEM
control	1	1	1	1	1	0	1	1	1	1	1	0
leucine	0.742494	1.66371	2.22695	0.84063	1.36844	0.352917	0.794161	0.83904	0.895508	0.69648	0.806297	0.0420692
btz	1.18188	1.95088	3.26598	1.11081	1.87739	0.500414	0.856735	1.1734	0.755523	1.08811	0.968441	0.0975278
leucine+btz	1.15671	2.21006	3.57443	2.42449	2.34142	0.495647	0.853584	1.34394	0.806061	1.25988	1.06587	0.137697
Fig. 3b
	whole cell					OMM
	Rep.1	Rep.2	Rep.3	Mean	SEM	Rep.1	Rep.2	Rep.3	Mean	SEM
control	1	1	1	1	0	1	1	1	1	0
leucine	0.867714	1.08408	1.03965	0.997148	0.0659758	0.552268	0.631924	0.937263	0.707152	0.117331
GCN2i	1.09747	1.07196	1.1022	1.09055	0.0093914	0.703748	0.683096	0.858075	0.748306	0.0552073
leucine+GCN2i	1.20547	0.917332	0.914162	1.01232	0.0965801	0.597879	0.782135	0.749387	0.7098	0.0567537
Fig. 3d
	whole worm							mitochondria
	Rep.1	Rep.2	Rep.3	Rep.4	Rep.5	Mean	SEM	Rep.1	Rep.2	Rep.3	Rep.4	Rep.5	Mean	SEM
control	1	1	1	1	1	1	0	1	1	1	1	1	1	0
leucine	0.951279	1.15459	0.983313	0.799217	0.917559	0.961192	0.0575029	0.848842	0.738339	0.784389	0.784507	0.790457	0.789307	0.0175935
Fig. 3e
CHX (h)	L4440					sel-1					sel-11
	Rep.1	Rep.2	Rep.3	Mean	SEM	Rep.1	Rep.2	Rep.3	Mean	SEM	Rep.1	Rep.2	Rep.3	Mean	SEM
0	1	1	1	1	0	1	1	1	1	0	1	1	1	1	0
1.5	0.775825	0.866059	0.766519	0.802801	0.0317431	0.979083	1.04362	1.03092	1.01787	0.0197382	1.08504	1.00259	0.956645	1.01476	0.0375613
3	0.589722	0.731101	0.757537	0.692786	0.0520944	0.645761	0.856833	0.962344	0.821646	0.0930676	0.928106	0.845086	0.779139	0.850777	0.0430973
Fig. 3g
RNAi	Rep.1	Rep.2	Rep.3	Rep.4	Mean	SEM
L4440	0	0	0	0	0	0
sel-1	18.0148	11.3609	23.6179	11.869	16.2156	2.89385
sel-11	72.9096	47.1928	63.1301	77.3232	65.1389	6.6767
Fig. 3h
SEL1L	Whole cell									Mitochondria P10									Microsome P100
	Rep.1	Rep.2	Rep.3	Rep.4	Rep.5	Rep.6	Rep.7	Mean	SEM	Rep.1	Rep.2	Rep.3	Rep.4	Rep.5	Rep.6	Rep.7	Mean	SEM	Rep.1	Rep.2	Rep.3	Rep.4	Rep.5	Rep.6	Rep.7	Mean	SEM
control	1	1	1	1	1	1	1	1	0	1	1	1	1	1	1	1	1	0	1	1	1	1	1	1	1	1	0
leucine	1.22908	1.31513	1.0404	0.92579	1.04096	0.968208	1.05767	1.08246	0.0528557	0.517709	0.616751	0.927547	0.703357	0.824124	0.802702	0.838768	0.74728	0.0537881	1.85154	1.01929	1.70565	0.713766	1.04484	1.01889	0.890876	1.17784	0.161707
HRD1	Whole cell									Mitochondria P10									Microsome P100
	Rep.1	Rep.2	Rep.3	Rep.4	Rep.5	Rep.6	Rep.7	Mean	SEM	Rep.1	Rep.2	Rep.3	Rep.4	Rep.5	Rep.6	Rep.7	Mean	SEM	Rep.1	Rep.2	Rep.3	Rep.4	Rep.5	Rep.6	Rep.7	Mean	SEM
control	1	1	1	1	1	1	1	1	0	1	1	1	1	1	1	1	1	0	1	1	1	1	1	1	1	1	0
leucine	0.682275	0.741614	1.26733	1.10827	0.825986	1.21779	1.20072	1.00628	0.0936848	1.21283	1.13272	1.77436	0.86565	0.894743	0.655618	1.04162	1.08251	0.134904	2.10977	1.6318	0.535778	0.577364	1.57787	1.20974	0.929999	1.22462	0.221173
