# Supplementary material for: Leucine inhibits degradation of outer mitochondrial membrane proteins to adapt mitochondrial respiration
Source: Nat Cell Biol. 2025 Oct 31;27(11):1889–901. doi: 10.1038/s41556-025-01799-3 (PMC12611767; doi:10.1038/s41556-025-01799-3)
Supplement: Supplementary file 10 — Statistical source data. [file 41556_2025_1799_MOESM10_ESM.xlsx]

## Sheet: Fig. 4
Fig. 4c				Fig. 4h
Whole	MitoCarta 3.0	OMM		Whole	MitoCarta 3.0	OMM
-0.32109	0.000947	0.295515		1.37879	0.000978	0.780468
-1.18894	0.00311	0.223182		1.36484	-0.000692	0.72326
-0.85908	0.00536	0.209542		1.3497	-0.00125	0.628009
-0.359586	-0.00226	0.177489		1.29062	0.00292	0.477688
0.536602	-0.00226	0.12801		1.08194	-0.00412	0.464927
-0.268456	0.00312	0.113034		0.983403	0.00288	0.461751
-1.54496	0.0026	0.107872		0.965712	-0.0038	0.457592
-1.47324	-0.00427	0.0689		0.943237	-0.00609	0.45611
-0.841762	0.00373	0.0667		0.935374	-0.0138	0.443778
-1.12393	0.00454	0.0616		0.861245	0.00559	0.416442
-0.819629	-0.00886	0.052		0.842747	0.00447	0.406138
-1.20494	-0.00886	0.0361		0.839818	0.00411	0.402306
-0.140839	0.00733	0.0299		0.836096	-0.00903	0.392936
0.10735	0.0218	0.0211		0.791454	0.00602	0.383569
-0.800534	0.00885	-0.00886		0.766926	0.00628	0.34658
-0.191292	0.0198	-0.0131		0.766124	-0.0111	0.321571
-0.112779	-0.00652	-0.0165		0.754743	-0.00774	0.317129
0.36796	-0.0118	-0.0772		0.749428	0.0148	0.312319
-1.52421	-0.00906	-0.10028		0.727534	-0.00935	0.309874
-1.07274	0.0134	-0.154593		0.726991	-0.00642	0.304955
-0.613855	0.00911	-0.19874		0.72422	-0.0144	0.298953
-0.247927	-0.0114	-0.248943		0.712295	-0.02	0.291527
-0.547501	0.0161			0.699509	-0.00423	0.276307
-0.122675	-0.0222			0.69497	-0.0378	0.236335
1.05663	-0.0343			0.693887	-0.0237	0.234424
-1.25083	0.0076			0.687936	-0.0273	0.233194
-0.582275	0.00742			0.675725	-0.0191	0.230328
-0.825792	0.0299			0.671249	-0.0174	0.222612
0.210245	-0.0379			0.663041	-0.0127	0.219157
-0.322999	0.0222			0.647941	0.0414	0.215789
0.710366	-0.0175			0.640171	0.012	0.207385
0.484842	-0.00825			0.634837	0.0204	0.20513
-0.365932	-0.10138			0.63312	-0.00635	0.195607
-0.561666	0.0229			0.619816	-0.0312	0.193633
-1.07435	-0.0268			0.594509	-0.015	0.186925
-1.02148	-0.0299			0.591397	-0.0248	0.163911
0.0896077	-0.0299			0.591054	-0.0146	0.159022
-1.10286	-0.0315			0.588334	-0.015	0.152411
-1.18186	-0.0559			0.584298	-0.036	0.148504
-0.126696	-0.0269			0.56635	0.0209	0.13874
-0.805057	-0.0364			0.561037	-0.0153	0.133237
-0.559948	-0.0358			0.554792	0.0311	0.131181
-0.69957	-0.0328			0.554599	-0.0284	0.129482
-0.896955	-0.0535			0.552174	0.0529	0.125865
0.168262	-0.0535			0.549742	0.0172	0.124946
-0.247671	0.0211			0.536941	0.0123	0.121493
-0.627697	0.0372			0.529208	-0.0192	0.11951
-0.350995	-0.02			0.521565	0.0436	0.118662
-0.581142	0.0667			0.518998	0.0544	0.116535
-0.0759487	-0.0253			0.513194	0.124763	0.115862
-0.613293	0.017			0.5125	0.0144	0.112411
-0.806783	-0.0314			0.511353	0.0109	0.0873
-0.945031	-0.0131			0.509679	0.0244	0.0867
-0.0958614	-0.0256			0.509334	-0.0321	0.0847
-0.044219	-0.0675			0.507512	-0.0578	0.0792
-0.860055	-0.0549			0.50498	0.0205	0.076504
-0.54544	-0.0165			0.502346	-0.026	0.0352
-0.207651	0.0282			0.495169	-0.0775	0.0259
-0.070374	-0.0757			0.492343	0.0124	0.0244
-0.253932	0.0192			0.491386	0.0186	0.0209
-0.299324	0.0504			0.49128	0.0411	0.01232
-0.732296	-0.0234			0.484288	-0.0356	-0.00423
0.567307	0.0381			0.476278	-0.0284	-0.00935
-0.0496707	0.0273			0.47034	0.0259	-0.0191
0.478444	0.052			0.461642	0.0308	-0.0356
-0.994246	0.0388			0.459702	0.0352	-0.0448
0.343976	0.0306			0.458228	-0.0667	-0.0667
-1.04775	-0.0464			0.457813	-0.0456	-0.104656
-0.446571	-0.0425			0.45658	-0.130629	-0.112758
-0.0656834	-0.0593			0.455896	0.0452	-0.14396
-0.676066	0.0809			0.454146	0.0332	-0.149315
-0.0808434	-0.0897			0.452769	0.0553	-0.198654
-0.778442	-0.0663			0.451993	0.0873	-0.205419
-0.115975	0.142761			0.445361	0.0948	-0.220629
-0.225463	0.0413			0.444186	0.0435	-0.27147
-0.533676	0.0961			0.443195	-0.0721	-0.369718
-0.115679	-0.0736			0.442781	-0.0691
0.104545	-0.0756			0.438921	0.107484
-0.18487	0.0187			0.429146	-0.0315
0.108461	0.139648			0.428877	0.0794
0.0763369	0.24755			0.423906	-0.129687
-0.133073	-0.071			0.419644	0.0719
-0.673625	0.0284			0.417993	-0.0495
-1.00134	-0.0425			0.41783	0.0642
0.122333	0.0603			0.417174	0.0316
0.215143	-0.0687			0.413259	0.0212
-0.070488	-0.0687			0.412604	-0.0377
-0.0665946	-0.107737			0.408205	0.105401
-0.332398	0.0585			0.407217	0.0259
-0.347777	0.0487			0.404354	-0.0756
-0.804719	-0.0537			0.403564	0.207695
-0.174333	0.0615			0.40124	0.108661
-0.621546	0.131667			0.397578	0.0792
0.0432491	-0.0946			0.396904	0.0664
-0.434204	0.169362			0.396306	0.0845
-1.202	-0.0277			0.395342	0.0495
-0.738943	0.0718			0.393825	0.139676
0.214169	0.0493			0.393347	-0.067
-0.946191	0.0988			0.392872	-0.130097
0.544209	0.0654			0.38867	-0.205419
-0.801814	-0.0535			0.388658	-0.0448
-0.695551	0.0465			0.387061	0.0458
-0.924954	0.0719			0.386839	0.148504
-0.596112	-0.0478			0.386413	0.0427
-0.114915	0.0481			0.383971	-0.109289
0.304398	-0.0469			0.383489	-0.0653
0.0520515	0.0393			0.382873	0.0434
0.0797858	0.0361			0.378054	0.0609
-0.111476	0.0361			0.378043	-0.0528
-0.486579	-0.0733			0.377185	0.0372
0.240093	-0.0657			0.374981	0.0957
-0.0513797	-0.0653			0.374938	0.0357
-0.7683	0.108017			0.374784	-0.0385
-1.28324	-0.0772			0.374671	0.0362
-0.0951791	0.0384			0.373936	0.0534
0.403214	0.207163			0.373922	0.0847
-0.151482	0.0401			0.371032	0.0629
-0.054626	0.086			0.370852	0.0525
-0.546416	0.061			0.370677	-0.101334
0.160747	0.0698			0.368557	0.0698
-0.821585	-0.0815			0.367237	0.0667
-0.727582	-0.0437			0.366238	0.0606
-0.681448	0.0472			0.365509	-0.0225
-0.104403	-0.096			0.364517	0.12487
0.0563536	0.0752			0.363808	0.0498
-0.135246	-0.108469			0.361936	0.0859
-0.132574	0.0714			0.359605	0.0519
-0.245572	0.130811			0.359093	-0.0527
-0.201068	0.0996			0.358242	0.077
-0.376913	0.0947			0.356516	-0.109594
-0.271003	0.119585			0.356146	0.083
-0.0902715	0.0647			0.3541	0.0574
-0.130493	0.204618			0.353839	0.104593
-0.114473	0.0841			0.352223	-0.0697
-0.255747	0.423711			0.351765	0.0997
-0.782741	-0.140387			0.35114	-0.0227
0.0809031	-0.0439			0.349115	-0.054
-0.115745	0.0616			0.34844	-0.112758
-1.32761	-0.137722			0.348105	0.127303
-0.700446	0.220895			0.346104	0.0867
-0.269486	0.0755			0.345993	-0.0605
-0.0998173	-0.158712			0.343511	0.0586
-0.0673709	-0.378166			0.342735	0.0704
0.521949	0.0369			0.341547	0.0858
-0.450004	0.0655			0.340923	0.0842
-0.0761876	-0.043			0.340003	0.125447
-0.410133	0.0359			0.33945	0.144452
-0.086689	0.154753			0.339252	-0.0625
-0.500761	0.100639			0.33842	-0.101212
-0.123792	-0.203972			0.337177	0.0877
-0.647034	0.251429			0.333621	0.0598
0.328399	-0.0781			0.331923	0.0573
-0.123508	-0.194712			0.330158	-0.104271
-0.131202	-0.106637			0.329871	0.0833
-0.413289	-0.19874			0.329679	0.0518
-0.34813	-0.19874			0.329215	-0.0756
0.151065	-0.19874			0.329163	-0.0402
0.482552	0.0689			0.328748	-0.0845
0.0570593	0.218376			0.328574	0.107757
-0.122934	-0.121352			0.328324	0.119274
-0.329967	0.127531			0.327578	0.0684
0.578924	0.127531			0.326817	-0.112008
-0.811039	-0.137269			0.324574	0.195607
-0.0701828	0.0509			0.323915	-0.347086
-0.389272	0.0933			0.3226	0.099
-0.124826	0.293618			0.319065	-0.226298
-0.659199	-0.0563			0.318187	0.250475
0.351267	0.250441			0.315944	-0.0998
-0.117544	0.0824			0.315525	0.0701
-0.135791	0.054			0.314091	0.163521
0.14496	-0.235371			0.313855	-0.198654
-0.16774	-0.0845			0.311884	0.0481
-0.158358	-0.211995			0.311049	0.0537
0.141494	-0.211995			0.31091	0.10465
-0.685586	0.281019			0.310499	0.0615
-0.291443	-0.284084			0.310347	0.0534
-0.0706673	-0.107671			0.310107	-0.0858
-0.0701795	0.251516			0.309244	0.0673
-0.247309	0.236441			0.308269	0.108187
-0.0698557	0.196634			0.304607	0.0696
-0.156115	-0.254021			0.304481	0.0549
-0.402949	0.0503			0.301251	0.0419
-0.089344	0.301063			0.30057	0.137864
-0.285532	-0.0746			0.298461	-0.0829
-0.366638	0.0883			0.293648	0.138831
0.163168	-0.196768			0.292067	0.263428
-0.290868	0.113034			0.291433	0.0461
-0.182642	0.531259			0.290884	0.0765
-0.311694	-0.0389			0.289721	0.111712
-0.776659	0.1652			0.288355	-0.104656
-0.578868	0.0524			0.284499	0.120564
0.196356	0.107872			0.283166	0.317129
-0.643723	-0.0683			0.282434	0.0765
-0.600286	0.364752			0.282201	0.11951
0.594152	0.153816			0.281807	0.274379
-0.394145	-0.316703			0.281102	0.0919
0.189088	-0.146667			0.280799	0.22046
-0.998485	-0.0756			0.280752	-0.202962
-0.164967	-0.128333			0.280693	0.0971
0.316895	0.204162			0.280427	0.0495
0.120083	0.0958			0.279736	0.0706
-0.333341	0.0822			0.278254	0.126034
-0.208992	-0.268451			0.278149	0.167538
-0.0745077	-0.186374			0.277495	0.214775
-0.790776	-0.0414			0.276872	0.15538
-0.0712972	-0.180022			0.276725	0.152411
-0.142691	-0.144448			0.274158	0.0847
-0.29966	-0.175103			0.274091	0.14624
-0.291611	-0.491914			0.273673	0.190644
-0.0467668	-0.107726			0.273289	-0.1012
-0.224437	0.166848			0.273093	-0.0463
-0.0701809	-0.135307			0.272441	0.115064
-0.666744	-0.0772			0.272314	0.117552
0.282863	-0.221673			0.271966	0.153519
0.128195	0.231078			0.271588	0.184708
0.241054	-0.40977			0.2704	0.162875
-0.117584	0.147434			0.269075	0.0784
-0.202564	0.130982			0.268231	-0.114419
-0.216209	0.130982			0.268155	0.134973
-0.113587	-0.102756			0.267148	0.255347
-0.341513	-0.11659			0.265775	0.124364
-0.242142	0.109805			0.264754	0.0997
0.225035	-0.222833			0.264444	-0.194695
-0.663587	0.225603			0.264429	0.300063
-0.246635	0.164851			0.264283	-0.14396
-0.148551	0.189991			0.262176	0.111389
-0.480053	0.295515			0.260522	0.144437
-0.528768	-0.129241			0.260507	0.085
-0.146349	-0.219637			0.260412	0.160665
-0.417366	0.128681			0.260049	0.133731
-0.370334	-0.265235			0.258651	-0.20988
-0.306865	0.207725			0.258539	0.124352
-0.107369	-0.196298			0.258287	0.115862
-0.534447	0.238224			0.257403	-0.471313
-0.961399	0.385924			0.256687	0.189691
-0.526112	-0.0686			0.25638	0.226946
-0.280746	-0.232007			0.25626	-0.107787
-0.160405	0.243955			0.256152	0.166582
0.140482	0.190629			0.255805	-0.181285
0.156741	0.198771			0.254239	0.0619
0.0852933	0.18726			0.253896	0.193731
-0.0725317	0.187973			0.253169	0.218691
-0.094429	0.297257			0.25287	0.190199
0.154741	-0.0702			0.2528	0.138669
-0.056778	0.0904			0.252588	0.131181
-0.105755	0.108273			0.250334	0.116315
0.45743	0.132374			0.249484	0.149579
-0.189552	0.154961			0.24856	0.150065
-0.275222	-0.216739			0.247375	0.138683
-0.0571656	-0.128735			0.247333	-0.432634
-0.238226	0.0648			0.247319	0.133237
-0.873031	0.148602			0.245932	-0.151999
-0.142603	0.248648			0.243022	0.196486
-0.227023	0.189571			0.243012	0.165616
-0.201778	-0.153044			0.24156	0.103236
-0.442626	0.204993			0.240269	0.0737
0.31196	0.156878			0.240259	0.210985
-0.134813	-0.10643			0.239759	0.141605
-0.272419	-0.0671			0.239077	0.0663
-0.649366	0.158118			0.238948	0.361286
-0.0692134	-0.245038			0.238832	0.124066
-0.138591	0.134615			0.23863	0.118101
0.0599289	0.177489			0.238253	0.230512
-0.336073	0.101511			0.237862	0.200525
-0.811161	0.0987			0.237713	0.0562
-0.224426	0.0525			0.237687	0.243094
-0.132423	-0.290744			0.237156	0.0773
-0.614209	0.180219			0.236934	0.187075
-0.65733	-0.131322			0.236402	0.109663
-0.360321	-0.320593			0.235988	0.0895
-0.690988	0.142316			0.234699	0.277152
0.205076	-0.210906			0.233227	-0.147857
0.112077	0.218204			0.23235	0.0801
0.0657134	-0.207278			0.231955	0.205683
0.126569	0.137671			0.231192	0.303499
-0.234749	0.185475			0.231174	0.117815
-0.128767	-0.105078			0.23062	0.13977
0.105893	0.187891			0.230333	0.0965
-0.0934515	-0.17212			0.229692	0.256655
-0.879938	0.169764			0.22966	0.132929
-0.423953	0.10143			0.22949	0.1332
-0.0727777	0.285502			0.229394	0.153193
0.224174	-0.270131			0.228378	-0.250569
-0.110349	-0.207548			0.228025	0.112399
-0.13438	-0.640601			0.227809	0.389716
-0.663875	0.171788			0.227803	0.367318
0.0512109	0.122513			0.227784	0.119384
0.137619	0.201794			0.226611	-0.220629
0.052856	0.118644			0.22533	0.158093
-0.153904	0.183025			0.224016	0.19787
-0.513504	0.139802			0.223987	0.219818
0.318297	0.483026			0.223844	0.136355
0.15047	0.396288			0.223814	-0.144711
0.0381994	0.143627			0.22314	0.205133
0.0309963	-0.414261			0.222989	0.210129
-0.386801	-0.245744			0.222606	0.129482
-0.0957971	0.0903			0.222308	0.121493
-0.645501	-0.269485			0.222161	0.356695
-0.596757	-0.221323			0.221879	0.124946
-0.17925	-0.213889			0.221583	0.191072
-0.10715	-0.248943			0.221256	0.0598
-0.0916595	0.176325			0.220577	0.207761
0.0919585	0.256957			0.219636	0.102211
-0.493535	0.579883			0.219622	0.229277
-0.202586	0.173566			0.219005	0.267051
-0.10892	-0.143425			0.218522	-0.200857
-0.560045	0.269249			0.217992	0.183389
0.125785	-0.780228			0.217707	0.158712
-0.0287247	0.253158			0.217614	0.303233
-0.728523	0.280303			0.217262	0.477688
0.203615	-0.39016			0.216874	0.122876
-0.3311	-0.150425			0.216459	0.34658
-0.109581	-0.441689			0.216355	-0.0843
-0.477967	-0.404151			0.215642	0.141407
-0.194531	-0.31774			0.215496	0.127628
-0.407809	0.173101			0.215379	0.192185
-0.415675	0.216159			0.215106	0.128933
-0.0526948	0.12801			0.215083	0.287744
0.0963974	-0.301253			0.214839	0.217011
-0.126238	0.0793			0.214325	0.262241
0.120014	0.348699			0.213782	0.0902
0.128335	0.348699			0.213177	0.182493
-0.595578	0.381533			0.212621	-0.223595
0.191617	-0.647616			0.212208	-0.092
-0.065556	-0.248259			0.211792	0.379144
0.272196	0.107967			0.20992	0.218659
0.230903	-0.26416			0.20941	0.0846
-0.0555921	0.155885			0.208988	0.123141
-0.210535	0.331487			0.208622	0.231462
-0.481402	0.176327			0.208589	0.313625
-0.152321	-0.481256			0.20796	0.319912
-0.137905	0.0974			0.20765	0.363011
0.0987811	-0.145977			0.207376	0.0746
-0.284966	0.327316			0.207282	0.267978
-0.240031	-0.26627			0.207276	0.415864
0.105756	0.20177			0.207184	0.298567
-0.131955	-0.445674			0.206641	0.0818
0.178708	0.194216			0.206526	0.211516
0.506169	-0.523074			0.206273	0.110901
0.0580993	-0.501144			0.206011	0.107976
0.440775	-0.476665			0.205145	0.386517
-0.100889	-0.239461			0.204608	0.166159
-0.176102	-0.239461			0.204548	0.199517
-0.601817	-0.208959			0.203897	-0.235582
-0.0622425	-0.21114			0.203261	0.464499
-0.23968	0.296153			0.203156	0.681739
0.0570598	0.157835			0.203114	0.28774
-0.396041	0.192778			0.203042	0.149185
-0.305467	-0.314309			0.202461	0.117482
0.140166	-0.314309			0.202322	0.13874
-0.152098	0.140979			0.202316	0.244935
-0.0890579	0.209542			0.202173	0.11931
-0.0716558	-0.154593			0.201925	0.178964
-0.125048	0.215892			0.201	0.335996
0.132201	-0.38004			0.200937	0.332072
-0.249171	0.300555			0.20043	0.316697
-0.966039	0.691262			0.20008	0.178163
-0.138417	-0.480129			0.199965	0.337009
0.131553	0.284656			0.199528	1.03561
-0.066957	-0.305211			0.199409	0.221037
0.259449	0.259436			0.198313	0.101917
0.120409	0.245891			0.198147	0.133589
-0.185047	0.399657			0.197546	0.173543
-0.176488	0.216484			0.197532	0.657618
-0.113997	-0.53272			0.197478	0.126612
0.172468	-0.389461			0.196312	0.0849
-0.0971017	-0.222768			0.195985	0.179652
0.0918522	0.211255			0.195777	-0.191824
-0.402199	0.334865			0.195701	0.204534
-0.172795	-0.10028			0.194907	0.195434
-0.053823	0.468861			0.194722	0.175486
-0.187991	0.190463			0.194696	0.280488
-0.130781	-0.669897			0.194417	0.652913
-0.404045	0.16648			0.194339	0.118662
-0.13989	-0.438321			0.194115	0.125429
-0.140108	0.52759			0.194002	0.457373
-0.0710983	0.194205			0.19342	0.680269
-0.356435	0.246934			0.193385	0.367756
-0.174727	0.223182			0.193219	0.374047
-0.295787	-1.23627			0.192591	0.200028
-0.22955	-0.599707			0.192249	0.354959
-0.303891				0.191833	0.176621
-0.201242				0.191501	0.162737
0.0314035				0.191389	0.7692
-0.328722				0.191071	0.16778
-0.355616				0.190708	0.461873
0.287395				0.190273	-0.129064
0.187209				0.190017	0.185655
0.146103				0.189971	0.298641
0.102157				0.189856	0.188296
-0.100289				0.189644	0.273275
-0.0886903				0.189638	0.23858
-0.0614457				0.189049	0.124486
-0.119641				0.188396	0.10568
0.246895				0.188292	0.550049
-0.430911				0.188214	0.204262
0.192552				0.187966	0.290526
0.213612				0.187799	0.154092
0.197042				0.187411	0.112411
-0.315686				0.187239	0.17065
-0.226216				0.187231	0.121175
0.315248				0.187002	0.682879
-0.0902123				0.186986	0.180206
-0.197964				0.18679	0.25086
0.0506482				0.186663	0.116232
-0.332479				0.186607	0.194726
-0.0778818				0.185161	0.72326
0.417585				0.184865	0.171146
0.0895929				0.184489	0.0954
-0.354251				0.18432	0.515921
-0.430259				0.183759	0.493927
-0.96268				0.183639	0.183664
0.219903				0.183391	0.246162
-0.252734				0.183246	0.304955
0.149298				0.183091	0.124626
-0.0722523				0.182932	0.324592
0.0264807				0.182429	0.377909
0.103346				0.182394	0.882455
-0.285518				0.182385	0.19105
0.121399				0.18237	0.434375
0.10633				0.18236	0.148861
0.16131				0.181588	0.239363
-0.0963931				0.181397	0.303784
0.0783234				0.181208	0.289269
-0.0883994				0.179629	0.14543
-0.37185				0.17916	-0.367391
0.229554				0.179134	0.239031
-0.451012				0.17821	0.100386
-0.129219				0.177974	0.440219
-0.56612				0.177868	0.131261
-0.0425701				0.177726	0.144716
0.141137				0.177702	0.219503
-0.313959				0.177395	0.249506
-0.391134				0.177184	0.411321
-0.23064				0.176959	0.558764
-0.382782				0.176928	0.116535
-0.211561				0.176774	0.203217
0.100723				0.176613	0.480949
-0.318112				0.176269	0.447925
-0.640006				0.176219	0.177377
0.0900348				0.176042	0.295284
-0.247517				0.176032	0.280792
-0.273781				0.175365	-0.149315
-0.603862				0.175333	0.160473
0.10369				0.174716	0.249005
-0.495553				0.174174	1.30734
-0.216329				0.173593	0.230614
-0.0610785				0.173543	0.144215
-0.0637207				0.172628	0.139592
-0.0718579				0.172349	0.251154
0.0724506				0.171854	0.150616
-0.178029				0.171756	0.298953
-0.194027				0.171695	0.229229
-0.301758				0.171601	0.0909
-0.0641227				0.171452	0.206768
0.132461				0.171398	0.17765
-0.136678				0.171395	0.747835
-0.521924				0.171049	0.269787
-0.949066				0.170839	0.350011
-0.615446				0.170648	0.136836
-0.197752				0.170243	0.290077
-0.352154				0.169803	0.321897
0.0958891				0.16979	0.389876
0.874317				0.169628	0.181761
0.270473				0.169575	0.388511
-0.383029				0.16951	0.198399
-0.294807				0.169429	0.698322
0.154726				0.169035	0.368357
-0.431413				0.168363	0.706007
-0.166287				0.167764	0.243482
-0.313459				0.167274	0.192619
0.0786376				0.166714	0.249787
0.0299134				0.166588	-0.369718
-0.0728369				0.166139	0.242209
0.0452938				0.165982	0.186201
0.261895				0.164989	0.278915
-0.048831				0.164889	0.205616
-0.0736651				0.164714	0.193633
-0.374207				0.163824	0.307825
0.143389				0.163672	0.475978
-0.126503				0.163388	0.185917
-0.202941				0.163317	0.233194
0.0632553				0.162851	0.426942
-0.108125				0.162391	0.113475
0.0431538				0.162317	0.249876
-0.452759				0.162279	0.225033
-0.213804				0.162014	0.453094
-0.120406				0.161513	0.122595
-0.170012				0.161488	0.375385
-0.224658				0.161188	0.281072
-0.462258				0.160932	0.234648
-0.130329				0.160643	0.558573
-0.240091				0.16055	0.19114
-0.32523				0.16039	0.197022
-0.119809				0.160055	0.364373
-0.138319				0.160043	0.178699
0.0627241				0.159876	0.214834
-0.351749				0.159647	0.232604
0.0950704				0.159452	0.229635
-0.0998287				0.159021	0.509766
-0.250855				0.159018	0.213735
0.0895605				0.158946	0.183727
0.116361				0.158864	0.875428
-0.327191				0.158388	0.357595
0.107762				0.158324	0.162989
-0.0730734				0.157854	0.246568
-0.0632038				0.157668	0.23104
-0.245777				0.157662	0.314567
-0.22361				0.157187	0.383569
-0.328307				0.15695	0.298123
-0.0861845				0.156943	0.259399
-0.115586				0.156861	1.58688
-0.180816				0.156721	0.207385
-0.0518909				0.156439	0.616761
-0.127116				0.156171	0.784503
-0.100749				0.156031	0.178624
-0.106333				0.155818	0.276307
-0.221164				0.155763	0.225933
-0.215821				0.154669	-0.27147
-0.0307035				0.15462	0.150208
-0.0541439				0.154438	0.416442
0.0780244				0.154373	0.93063
-0.108513				0.153872	0.164633
-0.0714369				0.153779	0.288588
-0.166808				0.153423	0.186925
0.0949817				0.153396	0.473051
-0.145727				0.153253	0.452704
-0.178723				0.153221	0.421123
-0.131613				0.15286	0.197202
0.135192				0.152851	0.528319
-0.49967				0.152477	0.120904
0.105388				0.152357	0.130728
-0.132123				0.152297	0.140936
-0.0924387				0.152253	0.198748
0.0867143				0.152197	0.824726
-0.109906				0.151993	0.283177
-0.866222				0.151931	0.358925
-0.422111				0.15188	0.263806
-0.137889				0.151839	0.2797
0.284544				0.15175	0.443778
-0.312098				0.151375	1.13387
-0.0974069				0.151358	0.684045
0.063786				0.151164	0.63487
-0.544022				0.150994	0.223239
-0.220664				0.150505	0.163911
-0.334656				0.15026	0.626542
-0.0721469				0.15011	0.258638
-0.310498				0.149816	0.275583
-0.0553303				0.149589	0.238028
-0.0558138				0.149432	0.330629
0.136479				0.149211	0.105833
-0.150211				0.149142	0.191346
-0.0846009				0.149136	0.297243
-0.113207				0.14891	0.447527
0.244817				0.148788	0.224067
0.24356				0.14786	0.219157
0.0997577				0.147677	0.628009
-0.207289				0.147453	0.309291
-0.527554				0.147273	0.360301
0.12126				0.147032	0.422149
-0.229843				0.147018	0.188409
-0.110292				0.146784	0.292511
-0.170156				0.146726	0.234575
0.0828028				0.146676	0.220953
0.437276				0.146396	0.425456
-0.0700698				0.146319	0.105715
-0.316404				0.146162	0.340477
-0.120903				0.146125	0.176745
-0.0508327				0.145969	0.159022
0.112697				0.145748	0.584202
-0.184214				0.145599	0.240727
-0.151091				0.145578	0.170837
-0.187416				0.14552	0.221791
-0.408894				0.145334	0.641144
0.0695682				0.145101	0.203782
-0.0624504				0.144862	0.435855
0.166595				0.144787	0.126657
-0.101173				0.144557	0.121735
-0.0786805				0.144319	0.158647
-0.122856				0.143377	0.603171
-0.223561				0.143337	0.272935
0.0806279				0.143252	0.20513
-0.0801253				0.143103	0.36116
0.0734034				0.143014	0.332068
-0.12127				0.142842	0.23348
-0.391779				0.142737	0.20523
-0.0376492				0.142581	0.32726
0.0623569				0.142564	0.347067
0.161996				0.14236	0.213722
-0.0908237				0.142338	0.406138
0.252743				0.142107	0.483633
-0.270706				0.14194	0.196851
-0.0940137				0.141833	0.453515
-0.132447				0.141747	0.31565
-0.0635867				0.141404	0.384227
0.130883				0.141274	0.342362
-0.0612354				0.14117	0.28176
-0.0765095				0.140737	0.407917
-0.376237				0.140667	0.263113
-0.386941				0.140271	0.609233
0.115666				0.140162	0.291373
-0.0554028				0.140162	0.134211
0.278547				0.139928	0.780468
0.165938				0.139708	0.221515
0.0936613				0.139621	0.158787
-0.23069				0.139595	0.216671
0.595877				0.139487	0.242445
0.164418				0.139113	0.146867
-0.257074				0.138874	0.553273
-0.18109				0.138441	0.33051
0.262486				0.138247	0.358228
-0.157338				0.137992	0.328126
-0.278421				0.137866	0.314679
0.143796				0.13775	0.145568
0.0352607				0.137479	0.46441
-0.541518				0.137479	0.337404
-0.116415				0.136871	0.234424
-0.0588274				0.136738	0.257075
0.0936108				0.136582	0.452084
-0.0625839				0.136581	0.332122
0.268672				0.136536	0.270684
-0.0846705				0.13648	0.457136
0.0975509				0.136328	0.334761
0.0475922				0.136238	0.234382
-0.488555				0.13623	0.271203
0.0525813				0.136143	0.585989
0.41884				0.136135	1.12298
0.176318				0.13597	0.6903
-0.0779843				0.135499	0.353289
-0.165121				0.135376	0.458114
0.0779824				0.135315	0.373546
-0.937202				0.135215	0.151771
0.157435				0.134996	-0.497573
-0.0548778				0.134694	0.194094
0.0823374				0.134493	0.183683
-0.105805				0.134408	0.63061
0.178704				0.134336	0.497119
-0.409451				0.13432	0.806968
-0.0901995				0.134311	0.596207
-0.197347				0.134281	0.622517
-0.0540123				0.134223	0.382885
-0.0386124				0.134202	0.553
-0.255792				0.134121	0.277054
-0.275702				0.134068	0.583139
-0.477052				0.133934	0.367099
-0.0504284				0.133512	0.381489
0.196262				0.133505	0.206921
-0.175097				0.133469	0.150945
0.17783				0.133264	0.470042
0.19743				0.133208	0.303397
-0.200422				0.133096	0.102492
-0.553172				0.132831	0.398825
-0.213956				0.132668	0.500985
0.181071				0.132347	0.249841
-0.416658				0.132182	0.198575
-0.0493436				0.132118	0.331389
-0.217722				0.131709	0.144832
0.0745912				0.131536	0.653724
-0.0513978				0.131368	0.402908
0.0504699				0.131193	0.516611
0.347695				0.131046	0.516556
-0.224993				0.130912	0.379436
0.0704713				0.130851	0.354266
-0.108634				0.130318	0.383904
-0.101206				0.130191	0.159756
0.102768				0.129784	0.46811
-0.066443				0.129607	0.487449
-0.211267				0.129229	0.360504
-0.0995669				0.129223	0.296126
0.399721				0.129176	0.326308
-0.149049				0.129131	0.509052
-0.652035				0.129011	0.219281
-0.184303				0.128912	0.905124
-0.220566				0.128736	0.353967
-0.041862				0.128486	0.16817
0.0768725				0.127911	0.222612
-0.190015				0.127674	0.30736
-0.20281				0.127634	0.235664
-0.12667				0.127325	0.513899
-0.0553546				0.126721	0.277833
0.166066				0.126711	0.259381
-0.0982504				0.126216	0.236335
-0.102734				0.126156	0.471891
-0.0812688				0.125728	0.399365
-0.201628				0.125724	0.155525
-0.142983				0.125719	0.402922
0.324882				0.125655	1.6031
0.134287				0.125638	0.352798
-0.0524797				0.125593	0.186468
-0.15334				0.125469	0.275311
-0.130261				0.12541	0.197383
-0.540206				0.12535	0.163874
-0.105403				0.125299	0.184673
-0.25388				0.125146	0.163156
-0.087111				0.125146	0.153565
0.138902				0.124999	0.287304
0.247076				0.124934	0.39487
-0.0505118				0.124595	0.173392
-0.16991				0.124525	0.223203
-0.133434				0.124464	0.309989
-0.0594397				0.124389	0.467489
-0.272429				0.12437	0.327849
-0.325497				0.124325	0.345167
-0.0868583				0.124215	0.264044
-0.319772				0.124073	0.307116
-0.0529156				0.124021	0.180227
-0.0492644				0.123666	0.272015
0.0761189				0.123591	0.214078
-0.22112				0.123414	0.329804
-0.0481305				0.123387	0.360801
-0.0467038				0.123125	0.26911
0.0660644				0.122857	0.361836
-0.0665236				0.122698	0.179479
0.135244				0.122502	0.318041
0.0657434				0.122444	0.220272
-0.294927				0.122193	0.205383
-0.0710773				0.121945	0.223157
0.182133				0.121555	0.281893
0.147398				0.121484	0.483021
-0.245036				0.121445	0.385072
0.0249562				0.121307	0.811446
-0.167273				0.12129	0.254872
0.106543				0.121285	0.38132
-0.121149				0.121151	0.125865
0.174225				0.12098	0.283396
0.0863643				0.120846	0.338376
-0.184754				0.12065	0.34065
-0.211278				0.120502	0.464927
-0.0899835				0.12045	0.417305
0.0593581				0.120414	0.399071
-0.108651				0.119969	0.499818
-0.19758				0.119581	0.254069
0.790003				0.11958	0.417008
-0.199306				0.119487	0.238332
0.0796046				0.119432	0.360324
0.0537162				0.11892	0.193167
-0.0842414				0.118775	0.174235
-0.117511				0.118766	0.395118
0.149968				0.118665	0.430148
-0.183032				0.118387	0.491195
0.126894				0.118249	0.41874
-0.137516				0.118242	0.373881
-0.523435				0.118128	0.479021
-0.139246				0.11795	0.476038
-0.08461				0.117908	0.423904
-0.0707035				0.117743	0.109895
-0.161605				0.11726	0.258697
0.191115				0.117187	0.23495
0.15591				0.117137	0.321822
-0.0647211				0.117102	0.409484
-0.172063				0.117049	0.246015
0.17231				0.116917	0.309874
-0.227286				0.116641	0.262066
-0.105287				0.116378	0.507662
-0.213031				0.116292	0.638039
0.138381				0.116241	0.458967
-0.0308762				0.115987	0.411989
0.124305				0.115928	0.143005
0.0857167				0.115848	0.236729
-0.228211				0.115825	0.202851
0.119546				0.115597	0.188513
0.0992002				0.11551	0.219265
-0.151484				0.115499	0.251205
0.24757				0.115461	0.239172
-0.125243				0.115355	0.178301
-0.0499854				0.11522	0.646338
-0.0717993				0.114954	0.41023
-0.368443				0.114947	0.321571
-0.128612				0.114719	0.321035
-0.137996				0.11462	0.274787
-0.451468				0.114562	0.288028
0.0876398				0.114553	0.191253
0.126872				0.114539	0.570897
0.148566				0.114443	-0.185911
-0.306371				0.114356	0.495175
-0.148144				0.114278	0.254385
-0.0903444				0.114212	0.378507
-0.461164				0.114158	0.472341
-0.0619316				0.114031	0.352409
0.175865				0.114	0.205754
-0.145318				0.113833	0.302442
0.117416				0.113788	0.213833
0.134175				0.113706	0.506289
-0.104468				0.11363	0.230518
0.155247				0.113405	0.536468
0.161897				0.113372	0.177907
-0.263803				0.113281	0.402306
0.101462				0.113222	0.29365
0.0912151				0.11304	0.274897
-0.0951262				0.113001	0.188072
0.0614409				0.112809	0.312319
-0.228326				0.112791	0.397234
0.0415173				0.112726	0.241391
-0.117562				0.112627	0.40567
-0.0466514				0.112602	0.175803
-0.135762				0.112536	0.151048
-0.107366				0.112402	0.263042
0.0855036				0.11239	0.33369
-0.793386				0.112158	0.136327
0.106396				0.112118	0.307092
-0.283844				0.112108	0.333837
0.191453				0.111964	0.150677
-0.319022				0.111947	0.222
0.100852				0.111938	0.308387
0.0609875				0.111778	0.177686
0.146884				0.111775	0.157913
-0.186382				0.111707	0.230328
0.0705428				0.111641	0.254751
-0.0822434				0.111446	0.41554
0.0944471				0.111	0.538184
-0.285014				0.110992	0.151241
0.455232				0.110961	0.209971
-0.0553069				0.110958	0.314135
0.0470266				0.110907	0.221305
0.162018				0.110872	0.461751
-0.0708961				0.110838	0.45611
-0.143629				0.110479	0.312801
-0.384563				0.110471	0.254313
-0.0910571				0.110187	0.545944
-0.125213				0.109763	0.545839
-0.146534				0.109757	0.145046
0.0810075				0.109754	0.337473
0.130135				0.109602	0.193589
0.964135				0.109272	0.214311
-0.335791				0.109211	0.378643
-0.15801				0.109101	0.136163
0.2335				0.108966	0.266844
-0.176179				0.108924	0.233437
0.112907				0.108744	0.478751
0.423182				0.108288	0.165828
-0.167421				0.108279	0.382592
0.0848851				0.108067	0.228074
-0.0778484				0.108005	0.260008
-0.259251				0.107873	0.4373
-0.283625				0.107855	0.625329
0.25633				0.10785	0.386274
-0.0702057				0.10769	0.290585
-0.134234				0.107664	0.187253
-0.187229				0.10766	0.212404
-0.450166				0.107625	0.163065
-0.0773387				0.107299	1.07348
-0.261917				0.10722	0.267718
-0.130459				0.106831	0.324647
0.0448947				0.106702	0.192577
-0.164237				0.106681	0.212506
-0.0523911				0.106545	0.406161
-0.199787				0.106358	0.483722
-0.0692563				0.106205	0.411706
-0.0939136				0.1062	0.227572
-0.156166				0.106017	0.244072
0.0821018				0.105943	0.286065
-0.04632				0.105927	0.392936
0.0641003				0.105926	0.25452
-0.199163				0.105885	0.306917
-0.0658641				0.105883	0.310691
-0.167706				0.10586	0.360158
-0.226066				0.105695	0.275436
-0.0971909				0.105658	0.351497
-0.075583				0.105621	0.271373
0.101612				0.105615	0.457592
-0.119516				0.105512	0.190194
-0.116991				0.105456	0.432559
-0.450775				0.10529	0.215789
0.103569				0.105131	0.316914
-0.123219				0.105051	0.638544
-0.148554				0.104952	0.291527
0.0884466				0.104701	-0.423723
-0.0624275				0.104691	0.267111
-0.051034				0.104676	0.413898
0.313491				0.104648	0.154463
-0.119143				0.10456	0.517173
0.132944				0.104426	0.339714
0.0706387				0.10441	0.28158
0.114113				0.104375
-0.105308				0.104061
-0.210739				0.103638
0.0584602				0.103258
-0.0591869				0.103096
0.092401				0.103018
-0.171749				0.102994
-0.663066				0.102697
-0.199203				0.102637
0.0365896				0.102614
0.231228				0.102504
-0.166728				0.102421
-0.139712				0.102393
-0.109735				0.102235
0.132281				0.10218
0.22004				0.102067
-0.105754				0.102061
-0.128012				0.101902
0.18254				0.101828
0.191041				0.101746
-0.240077				0.101691
-0.191494				0.101674
0.0750637				0.101579
0.184878				0.101543
-0.0500798				0.101426
0.213518				0.101053
0.229436				0.100888
-0.0831852				0.100816
-0.0360107				0.100776
-0.159083				0.100732
-0.134491				0.10045
0.0865159				0.100417
-0.0647831				0.100412
0.0888872				0.100269
0.179388				0.1001
0.10183				0.0999269
0.126113				0.0997438
0.0445423				0.0996399
-0.0760422				0.0996008
0.145498				0.0993938
-0.110168				0.0993023
0.0527959				0.0990348
0.0733762				0.098958
-0.0821528				0.0989175
0.0978413				0.0987744
-0.136659				0.0987325
0.820924				0.0986862
0.0608163				0.0986772
0.0572114				0.0985198
0.154811				0.0984416
-0.0863028				0.0982211
0.121577				0.0981812
0.238535				0.0980926
-0.0689635				0.0980678
0.0510097				0.0980177
-0.230108				0.0979362
-0.230991				0.0979228
0.073276				0.0977416
-0.0444355				0.0976591
-0.0846524				0.0975294
-0.0469012				0.0975246
0.0999069				0.0974617
-0.0836692				0.0971475
-0.141934				0.0970683
-0.18526				0.0970675
-0.632794				0.0969291
0.453675				0.0968776
0.119012				0.0965481
-0.195633				0.0964003
-0.242723				0.0962949
-0.12759				0.0960631
0.112612				0.0959988
-0.0623336				0.0959396
-0.178611				0.0956682
0.0964751				0.0956025
-0.0359178				0.0955124
-0.081429				0.0953088
0.114861				0.0952849
-0.36433				0.0952764
-0.063859				0.0952673
-0.0246186				0.0951948
-0.268578				0.0951743
-0.144071				0.0951381
0.145149				0.0948834
-0.0646081				0.0947495
-0.0232182				0.0946722
-0.0618219				0.0945997
-0.365558				0.0945663
0.115299				0.0945597
-0.182334				0.094378
-0.316306				0.0942483
0.153282				0.0941127
-0.230177				0.0940881
0.0387926				0.0940442
-0.041975				0.0939584
-0.496175				0.093895
-0.222158				0.0938897
-0.0885692				0.093883
-0.0700073				0.0937476
-0.110059				0.0934677
0.158625				0.0934305
-0.291805				0.0933094
-0.0930014				0.0933089
-0.217618				0.0932655
0.0562267				0.0930204
0.0412011				0.0927264
-0.0640144				0.0924335
-0.130733				0.0923429
0.271035				0.0923395
-0.158888				0.0922966
-0.288246				0.0922551
-0.0323606				0.0922174
-0.317231				0.0920186
0.177656				0.0917258
-0.129542				0.0915847
0.0546427				0.0915823
-0.0408263				0.0914779
-0.109592				0.0914426
-0.0795588				0.0912318
-0.154821				0.0911827
-0.192613				0.0910392
-0.0664821				0.0909801
-0.262054				0.0909562
-0.142936				0.0909138
-0.0965514				0.0909123
-0.241934				0.0908451
-0.549864				0.0908275
-0.0440936				0.0906062
0.0631108				0.0905561
-0.0476866				0.0905051
0.0755119				0.0904109
-0.131918				0.0903049
-0.0694842				0.0902176
-0.0949531				0.0901923
-0.210217				0.0901713
-0.14808				0.0901394
-0.144469				0.0898177
-0.0679631				0.0896435
0.0263476				0.0896039
0.0886803				0.0893246
0.0481796				0.0892115
0.0745106				0.0892086
-0.0607929				0.0891485
-0.090909				0.0890808
-0.0375896				0.0890522
-0.349984				0.0889467
-0.0797634				0.0889206
-0.172736				0.0888515
-0.164759				0.0888257
-0.0680866				0.0887251
-0.283261				0.0886745
-0.0771685				0.0884891
-0.140385				0.0884037
-0.0425806				0.0883484
-0.0638814				0.0882874
-0.248141				0.0882459
-0.141				0.0882263
0.0628557				0.0882096
-0.108941				0.0881772
0.111146				0.0881739
-0.156705				0.0880399
-0.815399				0.0880308
-0.131864				0.0880256
0.0802855				0.0880051
0.214815				0.0877466
0.0316992				0.0876932
0.156179				0.0876508
-0.492462				0.0876274
-0.132081				0.0875916
-0.141179				0.0873766
-0.0298295				0.0872874
0.418835				0.0872469
0.108657				0.0871701
-0.136312				0.0871623
-0.10792				0.0871196
-0.0605531				0.0871112
-0.154702				0.0869823
-0.162806				0.0869703
0.261406				0.0869594
0.0624037				0.0868464
0.10182				0.0868106
0.14534				0.0866761
0.136163				0.0865455
0.0242343				0.0864873
-0.0741262				0.0863223
-0.160158				0.0862846
0.0650296				0.0862651
0.0917554				0.0862017
-0.199678				0.0860853
-0.0890288				0.0860372
0.526666				0.085978
-0.107141				0.0857334
-0.0328298				0.0855737
-0.107214				0.0854845
-0.0625625				0.0854354
0.131331				0.0853829
-0.146996				0.0853243
0.02876				0.0852151
0.0294943				0.0852008
0.295642				0.0851855
-0.0930457				0.0851798
-0.0578971				0.0851192
-0.046555				0.0851059
-0.354528				0.084908
-0.265415				0.0848966
0.059062				0.0847077
0.0556121				0.084465
-0.066937				0.0844164
0.331623				0.0843692
-0.126957				0.0842237
0.0496712				0.084209
-0.244754				0.0841351
0.19939				0.0840893
-0.581039				0.0839658
0.141046				0.0839437
-0.0166588				0.0838571
-0.0947213				0.0838151
-0.0673828				0.0838051
0.154297				0.0837822
0.101245				0.0836482
-0.0648127				0.0836143
0.0591044				0.0835943
0.0934196				0.0835605
-0.11511				0.0835562
-0.0804782				0.0835471
0.130929				0.0832729
-0.153592				0.083221
-0.0465798				0.0831885
-0.179743				0.0830693
-0.166774				0.083035
0.106279				0.0829616
-0.0583434				0.0828614
0.0435572				0.0828052
-0.05653				0.0827994
0.0505514				0.0825415
0.0317512				0.0825195
0.0358229				0.0824528
0.0960989				0.0822926
0.12948				0.0822506
0.088829				0.0822129
-0.148744				0.0821433
0.124833				0.0820756
-0.0827847				0.0819206
0.122464				0.0818774
0.0750289				0.0818753
0.0564175				0.0818377
0.0324116				0.0817266
0.11903				0.0816274
-0.0303788				0.0816073
-0.20557				0.0815473
0.0896969				0.0815029
0.0561514				0.08148
-0.143689				0.0814767
-0.0319228				0.081439
0.118591				0.081406
0.0592079				0.0813184
-0.118927				0.0811548
0.147826				0.0811524
0.115104				0.081038
-0.103175				0.0808358
0.0778151				0.0808148
-0.0493851				0.0808091
-0.051445				0.0806413
-0.210728				0.0805044
-0.0676785				0.0804968
-0.119027				0.0804896
-0.642429				0.0803992
0.0839057				0.0801787
-0.132328				0.0801539
0.0595479				0.080122
0.0457172				0.0800772
0.0317783				0.080029
0.217209				0.0799627
-0.0710053				0.0799103
0.128508				0.0796041
0.0404572				0.0795398
0.103896				0.0794821
0.084661				0.0793824
-0.363086				0.0793638
-0.542811				0.0793138
0.0871587				0.0792713
-0.130898				0.0792408
0.0584269				0.0790992
0.0756583				0.0790339
0.0330462				0.079
-0.0827489				0.0789051
-0.1739				0.078866
-0.164368				0.0788589
-0.181158				0.0787835
-0.0658894				0.0787783
0.0625281				0.0785413
-0.383782				0.0784326
-0.12776				0.0782843
0.0465083				0.0782652
-0.0481982				0.0782375
0.213171				0.0780897
0.0664215				0.0777965
-0.103869				0.0777855
-0.0341702				0.0777817
-0.131783				0.0777664
-0.0857676				0.0777445
-0.125976				0.0776358
0.315441				0.0775336
-0.0425768				0.0772867
-0.0866446				0.0766449
-0.126004				0.0765977
-0.0721354				0.0764866
-0.0528069				0.0763259
-0.0496659				0.0761566
-0.107533				0.0760059
-0.0628133				0.0759602
0.110129				0.0758433
0.0672646				0.0756197
0.107577				0.0756197
-0.1295				0.0754805
0.0280461				0.0754633
0.223963				0.0753918
-0.326632				0.0753183
0.0574627				0.0752978
-0.0727558				0.0752177
-0.121957				0.0751376
0.14376				0.0751143
0.113503				0.0749445
0.079318				0.0749321
-0.103963				0.0748801
0.312281				0.0747466
-0.127289				0.0746527
-0.153163				0.0745969
-0.0377474				0.0744877
0.116132				0.074419
-0.0639367				0.0743809
0.154213				0.0743284
0.0930037				0.0743089
-0.139124				0.0741124
-0.0911613				0.0741048
-0.10106				0.0740218
0.109105				0.07375
0.0321779				0.0737367
-0.130004				0.0737042
-0.112068				0.0736761
0.0408945				0.073648
-0.0830889				0.0736477
-0.0479236				0.0736079
-0.109756				0.0735512
0.0331068				0.0735354
-0.232094				0.073504
-0.21349				0.073483
-0.0900607				0.0734754
-0.0702453				0.0734167
-0.17505				0.0733428
-0.0582418				0.0733223
-0.460649				0.0732937
-0.159136				0.0732002
-0.0640745				0.0731978
-0.0876307				0.0730925
-0.194366				0.0729194
-0.139458				0.0728168
0.104535				0.0726542
-0.140526				0.0725856
-0.108294				0.0725098
0.0488935				0.0724497
0.0385733				0.0721472
0.167887				0.072079
-0.0632176				0.0720425
0.292908				0.0718818
-0.0328078				0.0717759
0.0465264				0.0717402
0.07271				0.0716486
-0.057302				0.0715728
-0.0642872				0.071466
-0.120422				0.0714068
0.0260057				0.0713711
-0.116284				0.0712786
0.105484				0.0711527
-0.0973697				0.0710731
-0.255011				0.0710702
-0.0789976				0.0710599
0.0452113				0.0710368
0.260507				0.0710039
0.0689211				0.0709391
-0.102392				0.0706034
0.0914125				0.0705821
-0.0327997				0.0705562
-0.0697913				0.0704756
0.0657434				0.0704522
-0.179459				0.070333
0.0242419				0.0703139
-0.0608721				0.0702872
-0.145452				0.0702586
-0.103079				0.0702477
-0.0817442				0.0702391
0.0650926				0.0702329
-0.12812				0.0701952
-0.154368				0.0701327
0.0395956				0.0700274
0.141271				0.0699978
0.247122				0.0699701
0.0979204				0.0698481
-0.0289392				0.0698271
0.107279				0.0698266
0.27376				0.0698195
-0.175671				0.0698109
-0.200602				0.0697279
-0.0433884				0.0697277
-0.470332				0.0694861
-0.0750141				0.0694509
-0.0244164				0.0693908
0.104674				0.0693569
0.0643353				0.0692668
0.348966				0.0691808
0.0605216				0.0690684
0.051774				0.0690398
-0.0362077				0.0690031
0.212092				0.0689454
-0.154461				0.0688586
-0.183283				0.0687971
0.0734472				0.0687017
-0.255191				0.0686936
0.11455				0.0686293
0.0405688				0.0685678
-0.100544				0.068541
0.0482144				0.0684896
0.0922685				0.068429
-0.238713				0.0684104
0.104552				0.068325
-0.524427				0.0682917
-0.0451269				0.0682468
-0.0655074				0.0681982
-0.142731				0.0681391
-0.0886159				0.0681076
0.105302				0.0681009
-0.052968				0.0680842
-1.04463				0.0680456
-0.124521				0.0679159
0.0510273				0.0677409
0.111731				0.0677214
-0.163736				0.0676956
0.131526				0.0676179
0.292881				0.0675979
-0.0851779				0.0675201
-0.0344882				0.0674071
-0.0399141				0.0674038
-0.0470896				0.0673451
-0.205457				0.0673342
0.0268998				0.0673256
-0.0687056				0.0672288
-0.217045				0.067173
-0.0680251				0.0670986
-0.169909				0.0670724
-0.12487				0.0670266
-0.0266619				0.0669904
-0.0613529				0.0669279
-0.325401				0.066906
-0.11749				0.0668721
-0.111796				0.0668063
0.0630174				0.0667443
-0.399016				0.0667291
-0.763587				0.066596
-0.491685				0.0665355
-0.0550122				0.0664792
-0.050096				0.0664673
-0.120405				0.0664048
-0.0492721				0.0663118
0.0475879				0.0663004
0.0674434				0.0662518
-0.184067				0.0661883
-0.0858383				0.065958
-1.48843				0.0659356
0.0470304				0.0658913
0.0766225				0.0657582
-0.0419278				0.0657487
-0.081461				0.0656981
-0.0906682				0.0656446
-0.0201359				0.0656238
-0.0878119				0.0655193
-0.161428				0.0654111
0.0473266				0.0653214
-0.128438				0.0652757
-0.0644843				0.0651612
-0.0623994				0.0650373
0.236568				0.0650096
-0.175784				0.0649872
-0.0311193				0.0649495
0.0480657				0.0648832
0.0408568				0.0648794
-0.0965123				0.0648348
-0.0979924				0.0647469
0.0549183				0.0644746
-0.0777535				0.064455
0.0968337				0.0644269
0.0784621				0.0643806
-0.0700207				0.0643477
-0.0308995				0.0643382
-0.0427957				0.0642247
-0.309466				0.0641988
0.261643				0.0641026
0.271077				0.0640979
-0.0282927				0.0640922
-0.115036				0.0640907
-0.175004				0.0640082
0.175747				0.0639712
-0.0720148				0.0639672
0.0429564				0.0638762
-0.104403				0.0637441
0.234458				0.0637178
-0.0401049				0.0636506
-0.0336099				0.0636382
-0.133879				0.063458
-0.0530376				0.0634537
-0.106766				0.0633631
0.07162				0.0633116
-0.146952				0.0632825
0.0469179				0.063201
0.0407491				0.0631938
-0.0829554				0.0630722
-0.482653				0.063004
0.116927				0.0628648
-0.223609				0.0628014
-0.0482736				0.0627454
-0.0625219				0.0627303
-0.115227				0.0627298
-0.0374198				0.0626383
0.137436				0.0625873
0.0859108				0.0625834
0.0575418				0.0625739
-0.0952845				0.0625639
-0.0809884				0.0624123
0.205534				0.0622258
-0.0630126				0.0622225
-0.0206022				0.0622191
-0.103003				0.0621956
0.0762043				0.0621529
-0.116792				0.0620828
0.0990324				0.0620756
-0.141559				0.0619659
-0.23376				0.0619345
0.121655				0.0619116
0.118582				0.0618715
0.251272				0.0617981
-0.122654				0.0617809
-0.209584				0.0617633
-0.0306668				0.0617528
-0.0425529				0.0616565
0.0702718				0.061553
0.0612659				0.0615096
0.033896				0.0613613
0.251716				0.0612907
-0.0996771				0.0612831
-0.250857				0.0612226
0.06006				0.0611897
0.0961485				0.0609973
-0.0641189				0.0609193
-0.0769534				0.0608592
0.0842934				0.0607514
0.83608				0.0607138
-0.024188				0.0605392
-0.306259				0.0605264
-0.0462275				0.060472
-0.151922				0.0604639
0.104604				0.0603957
-0.252116				0.0603843
-0.0478802				0.0603838
0.0272408				0.0603452
0.0406151				0.0603061
-0.0235267				0.0602369
-0.0666246				0.0601988
-0.109506				0.0601892
-0.0388598				0.0601683
-0.143519				0.060081
-0.0489149				0.060058
-0.0166659				0.060041
-0.0371556				0.0598416
-0.160201				0.0598207
0.209843				0.0597019
0.0910087				0.059556
-0.0960689				0.0595264
0.136034				0.0595202
-0.0653486				0.0595169
0.052135				0.0594401
0.048337				0.0593219
0.0758529				0.0592575
-0.0454226				0.0592569
-0.127581				0.059207
0.115589				0.0591607
-0.0329523				0.0590175
0.0767741				0.0589886
0.0321879				0.0589414
0.0569816				0.0587473
0.118429				0.0586863
-0.282047				0.0586414
-0.173945				0.0585837
-0.0611501				0.0585766
-0.219536				0.0584736
-0.169883				0.0584559
-0.113801				0.0583878
-0.032846				0.0582981
0.159432				0.0582294
0.106554				0.0581532
-0.0276685				0.058013
0.036972				0.0579796
-0.0315752				0.0579171
-0.133453				0.0578847
-0.0781708				0.0577717
-0.0818543				0.0577579
0.149829				0.0577383
0.13083				0.0576305
0.0410624				0.0576177
-0.0401649				0.0575767
-0.0950475				0.0575418
-0.0364676				0.0573149
-0.122069				0.0572252
-0.124621				0.0571756
0.0851326				0.0570688
0.0226288				0.0569477
0.0268536				0.0569272
0.211825				0.0568972
0.043407				0.0568585
-0.0243325				0.0567656
-0.0767616				0.0567307
-0.0212617				0.0564976
0.0490847				0.0564384
0.0354581				0.056304
-0.256307				0.0562634
-0.110398				0.0562582
-0.111179				0.0560846
0.136049				0.0560832
-0.0750866				0.0560765
-0.0791314				0.0559297
-0.0326052				0.0558572
0.029129				0.0556555
-0.065752				0.055654
0.143163				0.0556512
-0.115145				0.0556436
-0.0759459				0.0555696
-0.464951				0.0555096
0.130445				0.0554624
-0.134062				0.055462
0.0323739				0.0554261
-0.0407863				0.0554028
-0.0308132				0.0553083
-0.0371923				0.0552535
-0.0385318				0.055141
0.0355024				0.0551028
-0.0586476				0.0550013
-0.093049				0.0549664
-0.0288172				0.0549397
-0.0976539				0.0547814
0.0451169				0.0547781
0.075017				0.0546455
-0.382167				0.0543642
0.0558562				0.0543566
-0.258674				0.0543327
0.117011				0.0542974
-0.0696959				0.0542893
0.0382981				0.0542374
-0.0374932				0.0542254
-0.0699506				0.0541945
-0.216828				0.0541242
-0.0569248				0.054111
-0.0257545				0.0540519
0.0498767				0.0539994
0.0828114				0.0539918
0.0733738				0.0539894
-0.161516				0.0539451
-0.0500627				0.0537806
-0.0740881				0.0537777
-0.0264025				0.0537548
0.0822134				0.05375
-0.137947				0.0537028
-0.0725902				0.0536933
-0.0324478				0.0536159
-0.0553861				0.053544
-0.0417547				0.0534536
-0.0554709				0.0534501
-0.0383039				0.053298
0.166893				0.0532894
0.044107				0.0532575
0.0868587				0.0530338
-0.0203357				0.0530305
0.0456781				0.0529466
-0.12904				0.0528579
-0.066113				0.052824
-0.0835185				0.0527558
-0.0466037				0.052721
0.0625734				0.052712
-0.118218				0.0526853
-0.0476599				0.0526438
-0.0925417				0.0525885
-0.0600009				0.0525355
0.0585542				0.0525241
-0.0476799				0.0525079
-0.0324187				0.0524468
0.0519395				0.0524449
-0.110818				0.0523643
0.0413418				0.0522127
0.123307				0.052166
-0.057384				0.0521641
-0.0817399				0.0521488
0.0987811				0.0518632
-0.378672				0.0518398
-0.172258				0.0518069
-0.0374398				0.0518007
-0.0520549				0.0517759
0.112032				0.0517545
-0.0676403				0.0517254
-0.06743				0.0517211
0.0813689				0.0517011
-0.0535154				0.0516696
-0.0512276				0.0515909
0.100832				0.0515051
0.0339742				0.0514679
0.105931				0.0514398
-0.0196185				0.0513163
0.0452871				0.0513067
-0.0209699				0.0512652
-0.142639				0.0512214
-0.842617				0.0511332
-0.0643172				0.0510974
-0.136547				0.0510807
-0.194405				0.0509744
0.0484004				0.0509372
0.0947561				0.0508757
-0.0938215				0.050746
-0.0427823				0.0506058
0.215587				0.0505981
-0.0368533				0.0505629
-0.38417				0.0505257
0.055779				0.050519
0.124517				0.0504704
0.0821528				0.0504484
0.0804621				0.0503793
0.027998				0.0503607
-0.180493				0.0502739
-0.0242553				0.050271
-0.055613				0.0502491
0.0408249				0.0501575
-0.0718269				0.0501208
-0.0629783				0.0501099
-0.032557				0.0500774
-0.0206261				0.0500426
-0.0356393				0.0500417
0.0285101				0.0499063
-0.0610695				0.0498853
0.465814				0.0498772
0.108387				0.0498371
0.0320067				0.0497503
-0.037878				0.0496964
0.163199				0.049696
0.0413461				0.049654
0.161524				0.049612
-0.206707				0.0495872
-0.123611				0.0495801
0.0541997				0.0495558
0.319879				0.0495472
-0.100537				0.0495024
0.0693941				0.0494849
0.0982747				0.0494595
-0.0215955				0.0493612
0.0815849				0.0493306
-0.0625029				0.0492387
-0.0347605				0.0492225
-0.0250592				0.0492083
0.0441389				0.0491061
0.166917				0.0490704
0.0463905				0.0490513
0.197192				0.0490513
0.0930686				0.0490322
0.0538602				0.0489202
0.036056				0.0488558
0.155574				0.0488377
-0.0972672				0.0487919
0.187503				0.0487251
0.0248275				0.0486902
-0.0796156				0.0486779
-0.0545864				0.0486698
-0.115116				0.0486503
-0.0281906				0.0486341
0.191419				0.0485668
-0.0565372				0.0483646
0.116436				0.0483551
0.0476823				0.0483494
0.0579413				0.0483031
0.1771				0.0482087
-0.0625949				0.0481968
0.0475683				0.0480623
-0.0301123				0.0480413
0.0682154				0.0480261
-0.0346107				0.0480251
-0.0411282				0.0479422
0.358597				0.0479264
-0.0245419				0.0478563
0.156783				0.047852
-0.0837421				0.0478519
-0.132308				0.0478501
-0.166778				0.0478106
-0.0748434				0.04776
-0.168393				0.0477381
-0.177327				0.0476546
0.249424				0.0476255
-0.099071				0.0475049
0.104323				0.0474858
-0.133397				0.0474787
0.0410509				0.0473838
-0.0786772				0.0473742
-0.0876698				0.0473375
0.0468736				0.0473046
-0.0387073				0.0472589
-0.121434				0.0471854
-0.043468				0.0470815
0.0512371				0.0470743
0.0282683				0.0470219
0.0955528				0.0469756
-0.0449138				0.0469599
-0.0867508				0.0468287
0.156694				0.0468259
-0.130975				0.0467982
0.128146				0.0467782
-0.11381				0.0467043
-0.0839362				0.0465479
-0.114257				0.046535
-0.0389147				0.0465088
-0.059598				0.0461316
-0.0756162				0.0461073
0.0569549				0.0460296
-0.071651				0.0460267
-0.291358				0.0460024
-0.348776				0.0459099
-0.0629435				0.0459023
0.216309				0.0458388
0.0547504				0.0458055
0.124384				0.0458045
0.0944757				0.0457439
0.029562				0.0457344
-0.0968328				0.0457201
-0.0244412				0.0456767
0.0569582				0.0454946
-0.0682254				0.0454855
-0.120173				0.0452847
0.0497561				0.0452633
-0.0811152				0.0452547
0.0643649				0.0452509
0.120147				0.0451727
0.0242009				0.045157
-0.0283904				0.045125
-0.032783				0.045054
-0.0531988				0.0450468
-0.170447				0.0450296
0.0258126				0.0449615
-0.0757065				0.0449114
-0.0256271				0.0448637
-0.0403137				0.0448465
-0.0837588				0.0448351
0.0769086				0.0448332
0.067174				0.0447955
-0.403999				0.0447326
-0.164477				0.0447102
-0.0387845				0.0445614
-0.0823283				0.0445271
0.0898528				0.0444903
-0.0514231				0.0444174
0.306897				0.0443859
-0.0678015				0.044384
-0.101755				0.0443525
-0.116106				0.044332
-0.120249				0.0443015
-0.0246048				0.0442586
-0.0391784				0.0441599
0.0585341				0.0441322
-0.0582185				0.0440784
0.0872793				0.0440559
-0.0384383				0.0439949
-0.0375147				0.0439396
-0.200606				0.0438652
0.107684				0.0438333
-0.0496716				0.0437956
-0.154498				0.0437751
0.0570369				0.0436988
-0.0317769				0.0436292
0.0250473				0.0435839
-0.0244756				0.0435467
-0.0798965				0.0435271
-0.0690022				0.0435057
0.0597095				0.0434399
-0.313686				0.0433755
-0.0513272				0.0433435
0.0405617				0.0433431
0.0307364				0.0433402
-0.0182481				0.0432487
0.407369				0.0431285
-0.259782				0.043066
-0.0318794				0.0430603
0.0594606				0.0430593
-0.0560851				0.0429897
-0.197272				0.0428309
0.52231				0.0428262
-0.122129				0.0427904
-0.0716987				0.042788
-0.104619				0.0427877
-0.0998845				0.0427237
-0.0770597				0.0426817
-0.12038				0.0426059
-0.0396304				0.0426006
0.0357895				0.0425682
0.118022				0.0425444
0.028914				0.0424142
-0.0385337				0.0423551
-0.0666637				0.0423026
0.056129				0.0422769
-0.106054				0.0422578
0.0724462				0.0422273
0.070827				0.0421891
0.067119				0.042079
0.0220575				0.0420427
-0.0482779				0.0419683
0.0550809				0.0419588
0.0461483				0.0419436
0.0724831				0.0419149
-0.0291619				0.0418916
-0.0156007				0.0418577
-0.0667639				0.0418406
-0.0581608				0.0418302
0.0506444				0.0417924
0.0213046				0.0417786
-0.0994587				0.0417628
-0.029717				0.0417557
-0.118916				0.0417366
0.0833745				0.041697
-0.054328				0.0416341
-0.0481095				0.0415649
-0.164321				0.041533
-0.343989				0.0415125
-0.0452394				0.0414753
-0.0685134				0.0414586
-0.0401626				0.0413814
0.103654				0.0413747
-0.0334353				0.0413704
-0.136201				0.0412998
-0.0556526				0.041256
-0.0284801				0.0411472
0.111929				0.041121
-0.106364				0.0410261
0.0437703				0.0410056
0.0949445				0.0409384
-0.104102				0.0407581
-0.024415				0.0406995
0.0792131				0.0406876
0.0270944				0.0406432
0.113721				0.0405941
-0.144705				0.0405369
0.0664868				0.0405231
0.0834856				0.0405016
-0.203842				0.0404067
-0.20303				0.0403585
-0.0164666				0.0402713
0.0554376				0.0401454
-0.327672				0.0401382
-0.0812201				0.0401359
0.0629683				0.040115
-0.031404				0.0401077
-0.0275378				0.0400991
-0.0452571				0.0400085
-0.0276756				0.039999
0.0351443				0.0399842
0.0874882				0.0398407
-0.0284424				0.0398278
-0.161116				0.0398197
-0.0733595				0.0397673
-0.0505714				0.0397615
0.021327				0.0397596
-0.049243				0.0396867
0.0374126				0.0395794
0.327171				0.0395708
0.0552845				0.0395637
-0.0272059				0.0394349
0.0239315				0.0393686
-0.0510502				0.0393662
-0.0210948				0.0392776
-0.0408235				0.0392513
-0.111712				0.0391874
0.0380445				0.0391512
0.131094				0.0390172
0.0787525				0.03901
0.0578933				0.0389614
-0.106095				0.0388846
0.0546002				0.0388432
-0.088716				0.0388422
0.079943				0.0388103
-0.0333881				0.0387025
-0.0496106				0.0383701
0.101285				0.0382752
-0.0585675				0.0382552
-0.103135				0.0382419
-0.17583				0.0382061
0.0628452				0.0380578
-0.200301				0.0380473
-0.103766				0.0380464
-0.0356488				0.038034
-0.0581717				0.037962
-0.0308537				0.0378318
0.0365639				0.0377984
-0.0348907				0.0377498
0.0663633				0.0376873
0.0534863				0.0376763
-0.0143852				0.0376048
0.08742				0.0375886
-0.138675				0.0375566
-0.0264883				0.0375152
-0.0144839				0.0375133
-0.0713282				0.0373704
-0.0386944				0.0373673
-0.052763				0.0373235
-0.126167				0.0372958
-0.143327				0.0372396
-0.0629058				0.0372286
-0.0662508				0.0371156
-0.046155				0.0370588
-0.0402331				0.036993
-0.146666				0.0368977
-0.0468901				0.0368915
-0.042625				0.0368505
-0.0913768				0.0367913
-0.12476				0.0367227
0.043468				0.0366106
-0.0410833				0.0366077
0.0593748				0.0366073
-0.0125446				0.0365667
0.0502362				0.0364523
-0.0559125				0.0364375
-0.0655495				0.0364242
0.0304117				0.0364141
0.120431				0.0363941
-0.0252867				0.036345
0.0477982				0.0363107
-0.0892296				0.0362248
0.0257936				0.0361342
-0.0638595				0.0360986
-0.0626721				0.0359945
-0.0920601				0.0359683
-0.107387				0.0359319
0.0754604				0.0358405
0.0290961				0.0358095
-0.0484715				0.0357895
0.136301				0.0357852
-0.095479				0.0357361
-0.204515				0.0357342
0.0286293				0.0356374
-0.0559959				0.0355601
-0.0713053				0.0355334
0.0818858				0.0354624
-0.0503426				0.0354581
-0.0818582				0.0354443
-0.0368605				0.0354238
-0.0246215				0.0354238
-0.0333114				0.0353651
-0.0811825				0.0353503
-0.133801				0.035337
-0.0351648				0.0353107
0.0478621				0.0352917
-0.0863252				0.0352345
0.17761				0.0352259
-0.0348034				0.0352244
-0.0935082				0.0351534
-0.0732574				0.0351295
0.0255294				0.0350971
-0.164347				0.0350771
-0.028729				0.0350604
-0.0331316				0.0350294
-0.0398707				0.035018
-0.0855522				0.0349183
0.0326142				0.0349159
-0.02668				0.0349088
-0.0935321				0.034781
0.0347095				0.0346785
0.0711422				0.0346284
0.354687				0.0345798
-0.0506115				0.034502
-0.152787				0.0344391
0.0268044				0.0344191
0.1066				0.0343919
0.113432				0.0343556
0.0232935				0.0342836
-0.203519				0.0342805
0.0327435				0.0341864
0.0558				0.0341616
-0.06458				0.0341592
0.287265				0.0341549
-0.0487399				0.0341382
-0.0509982				0.0340986
0.0313296				0.0340586
-0.0366516				0.0340433
-0.0617803				0.0340133
-0.0450576				0.0340066
0.0446064				0.0339861
-0.0200658				0.0339847
0.0655437				0.0338802
0.0562868				0.0338278
-0.0440855				0.0337801
0.0324869				0.0337758
0.053915				0.0337582
-0.122004				0.0337558
-0.055933				0.0337348
-0.190369				0.0336885
0.0184946				0.0336642
-0.0094314				0.0336504
-0.108094				0.033607
0.0271072				0.0335598
0.063746				0.0335174
0.0482292				0.0334495
-0.0142007				0.0333652
-0.0393219				0.0332513
-0.0971375				0.0332131
0.0455327				0.0330935
0.0302901				0.0330582
-0.138527				0.0330563
-0.0584025				0.0330033
-0.0474496				0.0329747
-0.153228				0.0329657
-0.0327377				0.0329361
-0.0723233				0.0329351
0.0268354				0.0328674
0.0560031				0.0327458
0.0577741				0.0327439
0.0212431				0.0326991
0.0229969				0.0326099
0.0198927				0.0325923
[truncated: 3,659 more rows]
