# Supplementary material for: Leucine inhibits degradation of outer mitochondrial membrane proteins to adapt mitochondrial respiration
Source: Nat Cell Biol. 2025 Oct 31;27(11):1889–901. doi: 10.1038/s41556-025-01799-3 (PMC12611767; doi:10.1038/s41556-025-01799-3)
Supplement: Supplementary file 11 — Statistical source data. [file 41556_2025_1799_MOESM11_ESM.xlsx]

## Sheet: Fig. 5
Fig. 5a
	control	cdc-48.1 OE
Rep.1	0	-20.6059
Rep.2	0	-29.4634
Rep.3	0	-21.3148
Rep.4	0	-26.8495
Mean	0	-24.5584
SEM	0	2.14965
Fig. 5b																				Fig. 5f
	Basal					FCCP									NaN3					Whole	MitoCarta 3.0	OMM
Measurement:	1	2	3	4	5	6	7	8	9	10	11	12	13	14	15	16	17	18		0.443215	0.000196	0.184499
WT control Rep.1	9.2191	7.71049	5.88945	7.51595	4.69341	8.99768	11.9207	18.5328	19.0104	17.9239	15.927	18.964	15.5244	14.2176	3.43408	2.27267	2.32608	2.12537		0.388024	-0.00111	0.161678
WT control Rep.2	5.55457	6.27312	6.05579	5.69352	5.39139	8.27104	17.561	13.45	17.856	17.6729	16.6905	15.6159	18.2357	19.2242	2.09452	1.59834	1.62474	1.28053		0.641282	0.00221	0.157772
WT control Rep.3	4.61847	5.07297	5.83355	6.69712	6.23814	8.18767	14.4867	13.3507	10.7168	14.1332	15.7346	15.0098	15.7187	14.7535	1.17117	1.25032	1.29534	1.21596		0.687324	0.00173	0.140235
WT control Rep.4	4.30191	3.86824	4.45473	3.33468	4.37896	8.23657	8.90536	13.6639	12.079	14.0184	15.5999	15.6306	18.4141	14.832	2.18119	1.90718	1.86248	1.80888		0.420357	-0.00349	0.086
WT leu Rep.1	8.14208	9.42523	9.9099	7.6979	9.19573	11.5257	15.1188	18.7991	14.8975	14.6916	20.0873	20.508	17.2573	18.7277	2.4473	2.34827	2.38871	2.43009		0.888272	-0.00234	0.0837
WT leu Rep.2	6.54739	7.80858	5.91352	5.90232	6.36375	8.73516	14.6152	21.6708	19.389	18.4402	20.7801	22.5842	22.2815	21.1174	1.3894	1.79984	2.04212	2.02172		0.335668	0.00516	0.0697
WT leu Rep.3	8.72461	8.25306	9.52885	7.5662	8.48589	11.8245	19.3846	24.2936	18.3531	22.0137	22.0338	22.7598	19.4795	19.7729	1.66625	2.25321	2.48308	2.29438		0.241466	-0.00367	0.0378
WT leu Rep.4	5.43246	5.99768	6.02762	6.0509	5.2356	11.0466	14.0673	21.2626	18.8841	16.69	17.2923	16.0896	13.0278	10.289	1.68992	1.77345	1.62616	1.53749		0.650746	-0.00366	0.00221
cdc-48.1 OE control Rep.1	6.04229	6.03269	6.98249	6.59384	6.36236	10.0181	16.7798	13.544	16.2125	13.5826	14.261	18.2539	20.1086	18.8796	1.95044	2.08438	2.17928	2.35009		0.823987	0.0135	-0.00626
cdc-48.1 OE control Rep.2	4.06469	6.78924	4.39397	5.14332	5.4117	6.55808	10.5677	12.639	13.314	11.8935	12.7537	12.8674	17.2575	17.2854	1.28643	1.60194	1.76152	1.76712		0.620665	-0.00626	-0.015
cdc-48.1 OE control Rep.3	3.99151	4.8952	4.41324	4.51175	4.48345	7.26456	10.2798	7.71619	10.2789	14.3404	16.6411	15.7203	19.0331	14.6969	1.73398	1.48623	1.49839	1.51665		-1.15885	0.013	-0.0261
cdc-48.1 OE control Rep.4	3.50336	5.84734	4.20946	3.92288	3.76085	8.03752	11.6175	9.22452	8.15138	12.1641	12.0381	10.2239	10.0003	9.65482	1.61206	1.44937	1.37895	1.29215		0.579641	-0.00626	-0.0398
cdc-48.1 OE leu Rep.1	4.62406	4.96543	7.74902	5.40223	5.46652	9.00701	9.64674	12.8054	9.86212	14.9755	12.8047	14.5755	16.1899	18.268	1.32845	1.89691	1.999	1.90356		0.256374	0.017	-0.0426
cdc-48.1 OE leu Rep.2	5.21058	6.78163	7.66858	7.62104	6.43414	13.3841	12.9768	13.4673	13.6141	13.7832	16.3209	17.1777	17.368	18.837	1.74393	2.20958	2.47446	2.37738		0.581352	-0.0124	-0.054
cdc-48.1 OE leu Rep.3	3.8022	5.88319	5.12635	6.36185	5.81999	11.7096	10.8529	9.36446	7.8429	10.9267	13.9321	17.273	16.0387	15.1642	1.78637	1.90453	1.89658	1.70677		0.57263	0.00652	-0.0614
cdc-48.1 OE leu Rep.4	4.47476	4.88908	4.31475	3.46124	5.07573	10.2369	8.64076	10.2002	8.33562	16.1768	15.7206	17.7713	17.8947	17.2521	1.59991	1.70482	1.77766	1.72593		-0.30161	0.0115	-0.0699
																				0.741099	0.0182	-0.0785
Basal Respiration																				0.694874	-0.00693	-0.0865
	Rep.1	Rep.2	Rep.3	Rep.4	Mean	SEM														1.55897	-0.015	-0.130086
WT control	4.23	4.4	4.7	2.17	3.875	0.576578														-0.35921	-0.015	-0.139211
WT leucine	6.65	4.47	6.07	4.25	5.36	0.591072														0.157377	-0.015	-0.157959
cdc-48.1 OE control	4.23	3.67	3.07	3.1	3.5175	0.274693														0.42027	-0.0367	-0.163438
cdc-48.1 OE leucine	3.94	4.7	4	2.68	3.83	0.420357														1.05156	-0.029	-0.200553
																				0.58579	-0.0159	-0.220733
Maximal Respiration																				-1.22502	-0.0802	-0.299558
	Rep.1	Rep.2	Rep.3	Rep.4	Mean	SEM														0.510136	0.00979	-0.299988
WT control	14.44	15.19	12.43	11.02	13.27	0.94971														0.964128	-0.0134	-0.300959
WT leucine	14.31	16.95	18.83	16.06	16.5375	0.940544														-0.293618	-0.0675	-0.307278
cdc-48.1 OE control	12.61	10.47	10.34	9.3	10.68	0.694562														-0.265714	0.0114
cdc-48.1 OE leucine	10.07	11.61	8.78	10.06	10.13	0.578893														0.197432	-0.0261
																				0.71546	-0.0131
Fig. 5g																				0.388831	-0.0154
	control	gcn-2 OE																		-0.538912	-0.0232
Rep.1	0	-34.6667																		0.51574	-0.018
Rep.2	0	-33.2352																		0.456825	0.0216
Rep.3	0	-27.9532																		-0.452775	0.0161
Rep.4	0	-18.4832																		0.396602	0.0179
Mean	0	-28.5846																		-0.569792	0.0454
SEM	0	3.66351																		0.278155	0.0241
																				0.554532	0.0153
Fig. 5h																				0.361586	-0.0707
	Basal					FCCP									NaN3					0.269433	0.0304
Measurement:	1	2	3	4	5	6	7	8	9	10	11	12	13	14	15	16	17	18		-0.512633	-0.0214
SCR control Rep.1	10.5289	8.2301	7.37958	7.11602	6.89756	10.4105	16.8401	19.3673	15.561	15.8853	21.7293	12.8358	14.0436	14.9825	1.76011	1.56119	1.599	1.54179		0.525331	0.182579
SCR control Rep.2	11.183	8.16952	8.63071	8.30653	6.20707	10.4066	18.1799	20.0923	19.4107	19.9474	17.2307	13.0302	11.2055	12.6889	1.891	1.46762	1.50513	1.4801		0.242303	0.0177
SCR control Rep.3	6.34836	3.92155	3.4242	7.24963	3.90326	5.27172	9.67202	7.9569	12.406	13.4096	15.2869	12.3216	11.8658	8.47531	1.58937	1.34774	1.36923	1.38928		-0.184951	-0.0783
SCR control Rep.4	4.23205	4.3332	4.7008	6.32788	5.71392	5.16688	9.53564	11.3924	10.2064	10.6834	13.0421	14.9613	13.4936	14.9026	0.776671	1.2001	1.41675	1.30197		0.708544	-0.0353
SCR leu Rep.1	7.55082	7.81298	8.99211	9.67973	6.57099	10.7848	18.1095	23.3454	18.5314	21.5347	20.0337	20.9649	22.704	17.0254	1.06253	1.71742	1.96254	1.77112		0.665152	0.0276
SCR leu Rep.2	8.87431	9.00776	12.0509	11.0441	8.44667	10.857	18.6028	17.1887	22.1954	24.3754	22.2276	18.5012	17.7609	16.649	1.95617	1.95433	1.98784	1.86299		-0.225732	-0.021
SCR leu Rep.3	11.0827	9.80189	6.96063	9.64751	12.6824	10.7643	19.0888	17.0825	17.3203	22.1315	22.5046	21.3689	21.0773	19.9814	2.07986	2.33141	2.39866	2.3492		0.170989	0.0595
SCR leu Rep.4	4.92777	5.2478	5.63613	7.67708	10.2044	7.97733	8.25331	14.5678	13.6702	18.6026	17.5887	17.0258	17.087	20.822	1.03268	1.38888	1.50512	1.50575		0.37884	-0.0353
gcn-2 OE control Rep.1	10.5084	7.47476	7.2477	11.0709	11.3332	13.3205	19.7327	19.4671	19.408	15.7006	20.1305	16.7488	17.2562	16.7364	2.2619	2.35962	2.29139	2.14227		0.177475	-0.0426
gcn-2 OE control Rep.2	4.54741	4.85759	4.76567	5.49365	5.77108	9.00771	6.53873	8.7661	13.9628	14.8244	14.0552	17.3778	13.1653	14.7241	1.08249	1.32193	1.33699	1.43738		0.953448	0.0638
gcn-2 OE control Rep.3	2.83386	4.27636	5.28265	4.25188	4.44354	6.33082	9.00361	10.4022	9.41688	12.1396	12.5471	12.7472	11.8418	11.26	1.24444	1.23105	1.26768	1.29624		-0.442533	0.0603
gcn-2 OE control Rep.4	4.75857	4.01653	6.62865	7.77228	6.26331	3.9665	9.00111	9.68387	9.60868	12.365	11.427	10.738	14.5724	13.394	1.15387	1.19625	1.30044	1.20532		-0.196766	-0.0578
gcn-2 OE leu Rep.1	8.02936	6.52309	8.50584	7.37181	9.16962	14.1334	16.5438	19.6002	18.8601	16.9966	20.0991	18.7915	16.928	14.0534	2.24216	2.03859	1.96797	1.80435		1.39916	0.0308
gcn-2 OE leu Rep.2	5.30769	4.21108	3.50692	4.09182	4.61591	3.70112	6.91748	7.73544	7.909	10.2565	10.2449	8.44237	11.0742	8.25476	1.33317	1.238	1.24302	1.21027		0.860709	-0.027
gcn-2 OE leu Rep.3	3.13784	4.86339	3.34729	5.27154	7.39151	4.30606	7.22228	7.79651	9.65628	6.97544	8.46999	10.857	12.464	12.2725	1.01677	1.33447	1.36593	1.28263		0.106116	0.0356
gcn-2 OE leu Rep.4	4.10182	4.02248	4.46049	7.45409	7.7508	11.0704	9.50266	12.0431	10.6416	9.20841	11.2938	12.7927	10.2249	9.51788	1.43578	1.18521	1.2324	1.20876		1.09626	-0.00875
																				0.284879	0.0214
Fig. 5i																				0.346545	0.0424
	Basal					FCCP									NaN3					0.740463	0.0424
Measurement:	1	2	3	4	5	6	7	8	9	10	11	12	13	14	15	16	17	18		0.55414	0.0281
L4440 control Rep.1	6.24266	9.71065	9.99871	8.67179	9.08239	12.685	17.5414	16.5931	20.4123	20.1625	21.1611	18.7749	14.6165	15.3017	1.25704	1.59198	1.57817	1.59223		-0.197736	0.0248
L4440 control Rep.2	7.71746	7.8256	7.76252	12.0365	8.70941	5.70363	16.9666	13.5428	15.9522	13.1192	14.4771	12.3971	15.0838	14.2057	1.63392	1.43662	1.3566	1.37175		0.517815	-0.0414
L4440 control Rep.3	7.08416	8.51273	8.68003	9.85707	9.84243	11.2417	16.1326	17.5665	21.6245	20.5491	19.5601	19.7416	19.0473	16.7125	1.38633	1.46669	1.63281	1.51059		-0.197597	0.130234
L4440 control Rep.4	8.08702	7.47962	10.3583	9.04977	6.51367	8.02302	11.0439	15.2598	14.9953	16.9351	14.278	13.763	13.1512	15.6347	1.73776	1.58518	1.66841	1.48971		1.18553	0.0161
L4440 leu Rep.1	8.01636	12.0411	8.01941	9.30165	7.89703	14.0659	11.9088	15.1423	20.0601	22.0201	21.2455	19.0715	23.4447	26.8913	1.29995	1.58424	1.79177	1.87113		0.310712	0.119392
L4440 leu Rep.2	6.45765	10.2282	9.11728	9.47827	9.02543	11.9807	14.285	16.8258	20.7175	18.3191	21.7957	25.54	23.9075	21.8609	1.06286	1.54956	1.80545	1.86723		0.277106	-0.0187
L4440 leu Rep.3	6.94322	6.79721	9.04255	9.31458	8.1759	9.43741	13.9667	21.0553	21.0827	22.3668	21.6514	25.9339	23.0763	24.1693	0.803728	1.2402	1.56002	1.66281		0.402184	0.0321
L4440 leu Rep.4	6.94094	7.3742	7.0879	9.91933	11.054	12.8799	18.5257	22.4636	27.3848	22.8354	23.1037	21.8306	24.1812	19.8796	1.13747	1.48468	1.648	1.66994		-0.0907402	0.029
tomm-40 RNAi control Rep.1	5.86993	5.85135	7.58218	9.06446	7.59728	9.93701	16.8892	14.9359	15.7932	16.9833	21.5602	20.6724	21.4977	19.2109	1.35918	1.63755	1.80537	1.81549		0.446803	-0.0351
tomm-40 RNAi control Rep.2	7.05418	8.98678	8.02721	8.41146	8.15389	10.5598	12.3845	14.7021	16.1654	16.6511	20.6176	19.4612	16.807	19.867	1.38604	1.57617	1.73333	1.68695		1.30341	0.0233
tomm-40 RNAi control Rep.3	8.45	10.9452	11.8097	10.8031	8.97016	11.1542	15.3586	18.3398	17.1356	20.4074	17.8684	18.2663	17.2346	16.6584	1.78668	1.71026	1.84668	1.78311		0.640514	-0.0229
tomm-40 RNAi control Rep.4	8.26144	9.22354	10.6636	9.28911	9.68679	8.9754	13.4405	19.8735	18.815	21.118	21.7152	21.1374	23.5444	22.6197	1.50564	1.75161	1.86861	1.88004		0.520878	-0.0398
tomm-40 RNAi leu Rep.1	6.95864	8.98045	7.35189	8.79696	11.2727	7.13402	13.1125	18.8858	15.7462	17.7372	18.7406	13.6657	17.6003	16.5775	1.29988	1.45791	1.74493	1.65549		0.235926	0.0693
tomm-40 RNAi leu Rep.2	6.56249	6.48038	7.51512	6.73461	8.28025	7.89852	10.1985	12.8676	16.8969	13.9896	16.4681	14.5232	15.8509	16.9912	1.39535	1.52653	1.75914	1.77042		0.613959	0.0693
tomm-40 RNAi leu Rep.3	8.09015	10.275	10.5962	10.3152	11.6031	9.4674	8.75882	15.2009	21.1472	18.7176	22.8074	19.0152	21.808	21.038	1.67269	1.52106	1.6271	1.67347		0.203925	0.0378
tomm-40 RNAi leu Rep.4	10.2162	10.5707	9.2403	9.45768	7.99296	7.70034	15.2095	13.7772	17.4393	15.6964	17.8308	14.0169	16.1437	15.6501	1.48546	1.37006	1.38739	1.3452		0.32221	-0.0572
																				0.331641	0.0504
Fig. 5j																				-1.05435	0.0504
	Basal					FCCP									NaN3					0.719958	-0.0451
Measurement:	1	2	3	4	5	6	7	8	9	10	11	12	13	14	15	16	17	18		0.26667	0.0488
L4440 Rep.1	7.60332	6.38115	5.7912	4.59162	6.50818	5.1786	13.9947	13.9605	12.8955	14.5629	15.617	14.472	13.4569	13.2468	1.6701	1.48885	1.52165	1.50895		0.442076	-0.0504
L4440 Rep.2	8.40077	4.80901	5.29023	4.87521	4.63862	7.09845	15.731	17.0394	12.5651	12.6498	12.4667	10.8387	9.96176	9.6785	1.6704	1.48283	1.48309	1.43309		-2.16405	0.0677
L4440 Rep.3	6.93007	6.02827	5.01261	4.92316	4.69716	7.48734	12.5571	12.3633	14.8487	14.1245	14.9803	15.8649	15.1186	13.3245	1.86106	1.39712	1.59253	1.38608		0.339398	0.142492
L4440 Rep.4	8.45206	6.91499	6.59684	5.97334	6.34113	6.93309	20.4506	14.8747	18.6113	19.9456	17.7598	16.2495	17.5491	14.6734	1.98798	1.86428	1.60509	1.60647		-0.232169	-0.0633
sel-1 RNAi Rep.1	8.72514	8.99863	9.47703	7.95978	10.7577	12.7575	20.1527	23.4357	25.1448	23.4288	20.3723	20.7023	20.6227	25.4208	2.23277	2.16493	2.18786	2.1337		-0.182231	0.031
sel-1 RNAi Rep.2	8.67129	7.89864	6.26329	7.19482	8.55841	9.6431	11.7902	18.8397	18.7358	18.5913	19.8223	25.5661	21.1165	15.3072	2.03657	2.01422	1.99879	1.78427		-0.205036	0.0557
sel-1 RNAi Rep.3	8.39598	8.11282	7.82789	6.62216	7.86355	6.41545	16.4131	15.5609	15.9803	20.4115	19.6291	20.073	22.5861	16.6613	1.83074	1.97896	2.0718	1.86522		0.843112	-0.0351
sel-1 RNAi Rep.4	10.6261	8.83622	10.6754	9.94045	9.08907	13.4243	17.9368	22.0564	22.3453	20.0433	20.2914	22.584	20.4413	21.9652	1.98938	2.03643	2.08441	2.06884		0.174175	0.0493
sel-11 RNAi Rep.1	5.53199	9.48243	8.98921	8.0878	8.11152	8.27298	16.6061	13.0931	18.4882	19.5283	20.0513	20.5754	23.3397	19.4431	2.25287	2.22326	2.22842	2.20439		0.100337	-0.0627
sel-11 RNAi Rep.2	9.57562	7.94236	6.76703	6.15745	6.81334	13.7552	13.308	19.8488	21.5274	19.339	23.7533	18.207	22.5123	23.0419	2.28585	1.90127	1.85074	1.82149		0.314035	0.0476
sel-11 RNAi Rep.3	7.32263	8.20163	7.38956	6.75992	6.21241	10.3834	10.6807	18.3548	18.7268	17.311	18.0156	17.9856	16.5758	16.8055	1.61291	1.50966	1.52498	1.60564		0.257488	0.0633
sel-11 RNAi Rep.4	8.17398	6.95368	6.6783	7.91104	8.38118	7.75971	9.35145	11.3934	18.2402	19.2552	18.6896	18.0529	19.5413	18.1382	1.4487	1.89363	1.87607	1.75204		0.517376	0.0802
																				0.387974	-0.0914
Fig. 5k																				0.713047	0.0296
	WT	bcat-1(E279K)/+																		0.127786	0.0687
Rep.1	0	35.3174																		-0.590139	0.0803
Rep.2	0	24.2702																		0.117205	0.14
Rep.3	0	37.478																		0.52925	0.100305
Mean	0	32.3552																		-0.859947	0.100305
SEM	0	4.09032																		-0.281966	-0.0701
																				0.196774	0.10421
Fig. 5l																				-0.461004	-0.271418
	WT: L4440	WT: gcn-2 RNAi	bcat-1/+: L4440	bcat-1/+: gcn-2 RNAi																0.258917	0.0491
Rep.1	279	278	244	233																0.174751	-0.0966
Rep.2	219	213	346	253																0.157072	-0.0614
Rep.3	250	199	193	137																-0.357844	0.19218
Rep.4	232	207	206	212																0.604492	0.108412
Rep.5	262	169	248	146																0.890194	0.0725
Rep.6	165	181	287	195																0.150781	0.0655
Rep.7	263	123	269	253																0.336395	-0.117982
Rep.8	180	173	208	249																1.08306	0.114264
Rep.9	213	213	258	160																0.559433	-0.037
Rep.10	212	251	234	171																0.354948	0.026
Rep.11	217	242	237	247																0.564866	0.0609
Rep.12	234	256	314	214																0.831495	0.0345
Rep.13	232	266	264	206																1.27185	0.0944
Rep.14	294	304	271	229																0.456151	-0.0361
Rep.15	294		225																	0.528344	0.0866
																				0.534987	-0.0482
Fig. 5m																				0.717561	0.0415
	SCR control	gcn-2 OE																		0.281927	0.0851
Rep.1	295	274																		-0.259854	0.0808
Rep.2	295	252																		-0.676778	0.0319
Rep.3	290	283																		-0.188458	0.130111
Rep.4	296	288																		0.443038	0.0508
Rep.5	339	280																		-0.110635	0.0806
Rep.6	254	232																		-0.897766	-0.0616
Rep.7	324	204																		0.501401	-0.0772
Rep.8	275	289																		0.246307	-0.11695
Rep.9	315	305																		-0.186588	0.19645
Rep.10	310	250																		0.792745	-0.11986
Rep.11	332	233																		0.243384	0.201267
Rep.12	332	259																		0.342054	0.245772
Rep.13	325	292																		1.26314	0.0993
Rep.14	311	286																		0.501368	-0.06
Rep.15	321	314																		0.782243	0.0847
Rep.16		316																		0.149376	-0.024
																				1.56468	-0.0327
Fig. 5n																				0.723018	0.104207
Normalized BCAA level	H2030	H1437	H1666																	0.69012	0.0472
Rep.1	1.58367	0.954699	2.15474																	0.325265	0.145401
Rep.2	1.78657	1.19788	1.33973																	0.908634	0.0977
Rep.3	1.53253	1.10683	2.00419																	1.27796	-0.0728
Mean	1.63426	1.08647	1.83288																	-0.121726	0.117146
SEM	0.0775756	0.0709333	0.250379																	0.219604	0.463666
																				0.594585	0.094
Fig. 5o																				0.276531	-0.0351
Relative Ubiquitylation levels to H1437	H2030	H1437	H1666																	-0.224931	0.107528
Rep.1	0.673294	1	0.949098																	0.181621	-0.0805
Rep.2	0.755194	1	0.943182																	0.286979	0.0965
Rep.3	0.562124	1	0.945514																	0.166621	-0.0504
Mean	0.663538	1	0.945931																	1.077	-0.0882
SEM	0.0559475	0	0.0017204																	-0.263395	0.0585
																				0.144331	-0.607293
Fig. 5p																				0.498842	-0.0288
H2030	control					MB-12 4uM					MB-12 10uM									0.0611725	-0.113727
Days	Rep.1	Rep.2	Rep.3	Mean	SEM	Rep.1	Rep.2	Rep.3	Mean	SEM	Rep.1	Rep.2	Rep.3	Mean	SEM
day 0	1	1	1	1	0	1.05915	0.99285	1.00816	1.02005	0.0200415	1.04855	0.989573	0.963098	1.00041	0.0252568					-0.49871	-0.0691
day 2	1.80886	1.84965	2.19082	1.94978	0.121094	1.83621	1.82865	2.29048	1.98511	0.152699	1.65381	1.56944	2.14796	1.7904	0.180429					0.274848	-0.0885
day 4	3.77452	3.44532	3.99528	3.73838	0.159784	3.70742	3.17095	3.8984	3.59226	0.217748	1.69439	1.94022	2.96783	2.20081	0.390017					-0.266473	-0.0653
																				0.266284	0.0378
Fig. 5q																				-0.437739	-0.187819
H1437	control					MB-12 4uM					MB-12 10uM									0.233064	-0.0737
Days	Rep.1	Rep.2	Rep.3	Mean	SEM	Rep.1	Rep.2	Rep.3	Mean	SEM	Rep.1	Rep.2	Rep.3	Mean	SEM					-0.0904903	0.0959
day 0	1	1	1	1	0	1.07233	1.11305	1.17356	1.11965	0.0294073	1.0032	1.04926	1.15344	1.06863	0.0444401					-0.0522518	0.0594
day 2	2.27289	2.73009	2.36139	2.45479	0.14	1.65911	1.97716	1.99743	1.8779	0.109552	1.30117	1.4906	1.43313	1.4083	0.0560739					-0.416205	-0.0727
day 4	5.13758	5.88123	4.20474	5.07452	0.484987	1.88095	1.97303	1.41061	1.75486	0.174169	1.04607	1.05779	0.756262	0.953375	0.0986147					0.52749	-0.124523
																				-0.177805	-0.167789
Fig. 5r																				0.223551	-0.0525
H1666	control					MB-12 4uM					MB-12 10uM									0.775459	-0.173308
Days	Rep.1	Rep.2	Rep.3	Mean	SEM	Rep.1	Rep.2	Rep.3	Mean	SEM	Rep.1	Rep.2	Rep.3	Mean	SEM					0.513871	0.131031
day 0	1	1	1	1	0	1.15092	0.992441	1.25167	1.13168	0.0754482	1.13001	0.905326	1.23375	1.08969	0.0969268					0.155171	-0.107397
day 2	1.30007	0.971063	1.691	1.32071	0.208085	1.22984	1.0165	1.63872	1.29502	0.182551	1.15727	0.959916	1.45034	1.18918	0.142469					1.20214	-0.124056
day 4	1.72361	1.57632	2.78561	2.02851	0.38093	1.63447	1.64787	2.52608	1.93614	0.294995	1.35297	1.28129	2.13954	1.59127	0.274916					0.125132	-0.0693
																				0.609376	0.0847
																				-0.222761	-0.0909
																				-0.14315	-0.09
																				-0.161659	-0.130086
																				1.10667	-0.0711
																				-0.129549	-0.203105
																				-0.644902	-0.0785
																				1.15472	0.0817
																				-0.450134	-0.150442
																				-0.0950794	-0.0383
																				0.239229	0.0676
																				0.241495	0.157772
																				0.362146	-0.0873
																				-0.499517	0.0794
																				0.146257	0.12954
																				-0.231133	0.0847
																				-0.122243	-0.21491
																				0.241456	0.0957
																				0.150637	0.0855
																				0.451717	0.0758
																				0.297286	0.119805
																				0.282466	0.127531
																				-0.307336	0.0543
																				0.403818	-0.098
																				0.304232	0.415264
																				0.585793	-0.159725
																				0.820065	0.0968
																				-0.0906553	0.0321
																				0.240417	0.108999
																				0.133449	0.12314
																				-0.147368	-0.143607
																				-0.24535	-0.0879
																				0.72011	-0.0657
																				0.234556	-0.176817
																				0.209951	-0.0699
																				0.25179	-0.0718
																				-0.317422	-0.0511
																				-0.104898	-0.126471
																				0.132548	0.0389
																				0.278848	0.065
																				-0.398773	-0.143047
																				-0.0477085	0.210919
																				-0.0426121	0.11963
																				0.385109	0.11963
																				0.128722	-0.164848
																				0.698319	0.0837
																				0.117177	0.0572
																				-0.503831	-0.114506
																				-0.189806	-0.146253
																				-0.138939	0.0874
																				0.106775	0.0872
																				-0.173099	-0.0638
																				0.133394	0.13356
																				-0.157975	0.13356
																				-0.235752	-0.175546
																				-0.25907	-0.0865
																				-0.175801	0.122829
																				0.368601	0.124147
																				-0.285233	0.112593
																				-0.0762095	0.0933
																				0.120245	0.343829
																				1.0636	-0.286454
																				-0.257373	0.0908
																				0.350917	0.12136
																				-0.132544	-0.0589
																				0.267939	0.301888
																				-0.251218	0.238048
																				0.255091	-0.150687
																				0.0598688	-0.062
																				0.526587	-0.116183
																				-0.226952	-0.0919
																				-0.268799	-0.102498
																				0.421881	0.112944
																				0.547684	0.246344
																				1.23761	-0.0879
																				0.359162	0.165626
																				0.158956	0.189817
																				-0.301032	-0.12494
																				0.730077	-0.0718
																				0.205266	0.161678
																				-0.451288	-0.215844
																				0.313138	0.570832
																				0.0902133	-0.159139
																				-0.18641	0.0958
																				-0.0929213	-0.054
																				0.329429	0.0968
																				-0.119649	-0.171441
																				0.175416	0.162116
																				0.414004	-0.105989
																				-0.238825	-0.140153
																				-0.16186	0.239821
																				-0.108144	-0.438208
																				0.265412	0.110594
																				0.432563	-0.14994
																				0.843939	0.192792
																				0.195932	-0.0921
																				-0.283702	0.121857
																				0.55101	0.121857
																				0.423512	-0.0688
																				0.547149	-0.0785
																				0.320204	0.052
																				0.82971	-0.0796
																				0.142827	-0.14568
																				0.375823	-0.120805
																				0.243228	-0.120805
																				0.35639	0.120803
																				-0.0615478	-0.228243
																				0.268327	-0.147499
																				-0.143165	-0.312568
																				0.220271	0.144999
																				0.211042	-0.302886
																				0.129708	0.101358
																				0.215512	-0.32759
																				-0.193951	0.211981
																				0.520716	0.199623
																				-0.351294	-0.0628
																				0.143458	-0.105612
																				-0.103466	-0.208852
																				-0.158044	0.329503
																				0.121387	0.0284
																				-0.557617	-0.247779
																				0.281271	-0.102839
																				-0.142408	-0.131937
																				0.326293	-0.134109
																				0.226414	-0.77154
																				0.479697	-0.12309
																				-0.163893	-0.663469
																				0.137194	0.126788
																				0.33082	0.123082
																				-0.239075	-0.10491
																				0.452337	-0.15314
																				0.397883	-0.383023
																				0.0949874	0.119157
																				-0.293465	0.149804
																				-0.088088	-0.223891
																				0.128088	0.176946
																				0.340221	0.207373
																				-0.309376	0.237938
																				0.443683	0.237938
																				-0.172761	0.176628
																				-0.0761418	-0.159074
																				-0.440421	-0.128015
																				0.401303	0.175047
																				0.735928	-0.397633
																				-0.0642009	-0.164269
																				-0.129914	0.125823
																				0.106869	0.142428
																				-0.148525	0.69001
																				0.300957	-0.155671
																				-0.1094	-0.202899
																				-0.31483	-0.23248
																				-0.244478	0.232453
																				-0.33563	-0.16211
																				0.15204	0.231291
																				0.350496	-0.151403
																				-0.239216	-0.102287
																				-0.0723825	-0.0796
																				-0.7693	0.100454
																				0.130804	-0.163299
																				-0.135224	0.0943
																				0.304924	-0.154037
																				-0.146016	0.273397
																				-0.344651	-0.0808
																				0.77222	0.481037
																				0.188634	-0.116672
																				-0.123205	0.262111
																				0.0670872	0.201061
																				-0.1161	0.199731
																				0.273364	0.362606
																				-0.211978	0.255976
																				-0.259727	-0.311773
																				0.182176	-0.10364
																				-0.175551	0.128471
																				0.115445	-0.593621
																				0.826626	0.280543
																				0.650723	0.478305
																				-0.196503	-0.10602
																				-0.246571	-0.150635
																				-0.616342	-0.078
																				-0.195651	-0.192092
																				-0.285226	-0.621005
																				0.360375	0.258358
																				0.581201	-0.17477
																				0.191257	-0.162043
																				0.296174	-0.198892
																				0.241682	0.193116
																				-0.171882	-0.237381
																				-0.174078	-0.0818
																				-0.252525	-0.157111
																				0.258531	0.0438
																				-0.118785	-0.178633
																				0.171049	0.417149
																				0.31024	0.150471
																				0.45576	0.226637
																				-0.141278	-0.16514
																				0.602172	0.0742
																				-0.11055	0.190386
																				0.151114	0.0995
																				0.168816	-0.0997
																				0.51158	0.150207
																				0.216906	-0.140256
																				-0.196248	-0.0701
																				0.072084	0.359778
																				0.0721989	-0.201988
																				-0.296457	-0.164811
																				-0.14154	0.152563
																				-0.0907512	0.154873
																				-0.374923	0.0943
																				0.895407	0.0806
																				0.36341	-0.255588
																				-0.379467	-0.195825
																				-0.242797	-0.143902
																				0.120736	-0.162036
																				0.481957	0.189466
																				0.292276	0.603816
																				-0.228966	0.536348
																				-0.107761	0.190087
																				-0.0817642	-0.135853
																				-0.235928	0.235004
																				0.343174	0.266309
																				-0.167663	-0.642413
																				-0.215321	-0.337459
																				-0.216343	0.295776
																				-0.14443	-0.396788
																				0.181495	0.196783
																				-0.10737	-0.162897
																				0.19172	-0.209174
																				-0.264215	-0.200553
																				-0.123006	-0.137978
																				0.321259	-0.198516
																				0.207428	-0.290176
																				-0.144807	-0.161758
																				-0.272728	-0.0874
																				-0.176734	0.0697
																				0.225257	0.240661
																				-0.234945	-0.165488
																				0.907207	0.184499
																				0.382201	0.215934
																				-0.247351	0.215934
																				-0.20545	-0.257686
																				-0.361615	0.308747
																				0.176713	-0.274532
																				-0.266949	-0.286015
																				0.104314	0.0897
																				-0.0566211	0.194966
																				0.433748	-0.316383
																				0.132006	-0.158284
																				-0.0660639	-0.41139
																				0.0957255	-0.178713
																				0.361278	-0.182549
																				0.215172	-0.182549
																				0.265695	0.120043
																				0.215258	0.174621
																				0.115117	-0.342857
																				0.173087	-0.299988
																				0.330442	0.477829
																				0.376447	-0.555472
																				0.103621	0.086
																				0.478403	0.086
																				0.189575	-0.291454
																				0.649592	-0.0617
																				0.283748	-0.375182
																				0.169174	0.261991
																				0.294096	-0.192039
																				-0.553923	-0.126479
																				0.107295	0.12872
																				-0.144125	-0.126691
																				0.420279	0.140235
																				0.141706	0.140235
																				-0.119542	-0.139211
																				-0.123464	-0.220467
																				0.743575	-0.26696
																				0.328763	-0.285316
																				-0.325479	0.489635
																				0.06426	-0.268176
																				0.72186	0.190787
																				0.497536	-0.207928
																				-0.132813	-0.264473
																				-0.19098	-0.797531
																				-0.162095	0.535076
																				-0.0891614	-0.439433
																				0.19118	-0.248023
																				1.11483	0.353363
																				0.279423	0.316971
																				-0.285308	0.316971
																				0.180374	-0.159496
																				0.0926771	-0.157959
																				0.221102	0.309063
																				0.2562	-0.163438
																				0.280349	0.529724
																				-0.184845	-0.238183
																				-0.192761	0.184941
																				-0.0914483	-0.390446
																				-0.278783	-0.299558
																				-0.423571	-0.351481
																				0.593766	0.482083
																				-0.195727	0.13638
																				0.587233	-0.204255
																				0.183774	-0.29527
																				-0.0822234	-0.644143
																				-0.163753	-0.149493
																				-0.174211	0.719399
																				-0.34171	-0.220733
																				-0.215252	-0.790201
																				0.158209	-0.400023
																				-0.121926	-0.459033
																				0.0656233	-0.533241
																				-0.615489	-0.340258
																				1.44509	0.205236
																				0.0880423	-0.279185
																				-0.251507	0.499002
																				-0.737714	-0.8663
																				-0.136749	0.88171
																				0.146765	0.524065
																				0.228303	-0.318254
																				0.144314	-0.340394
																				-0.39011	-0.205361
																				-0.675141	-0.817892
																				-0.196351	-0.307278
																				0.0566201	-0.303558
																				-0.127974	-1.48293
																				-0.459732	-0.271632
																				-0.287457	0.287995
																				1.41739	-0.438425
																				0.172093	-0.278458
																				-0.178493	-0.300959
																				0.551655	0.305811
																				-0.324606	-0.358762
																				-0.200343	-1.05433
																				-0.132185	1.2299
																				-0.221689
																				-0.135354
																				-0.0961657
																				0.139324
																				0.25655
																				-0.078279
																				-0.208664
																				-0.422861
																				0.11363
																				0.163481
																				-0.129997
																				0.139549
																				-0.257251
																				-0.0587316
																				0.228379
																				-0.142611
																				0.259283
																				0.284147
																				0.621624
																				-0.312309
																				0.139804
																				-0.0667796
																				-0.184061
																				0.51889
																				0.0821543
																				0.0765557
																				-0.382908
																				-0.0645108
																				-0.422667
																				0.2026
																				-0.188532
																				-0.0723686
																				-0.914107
																				0.437331
																				-0.114064
																				0.510732
																				-0.0608621
																				0.155065
																				-0.0451541
																				0.371676
																				0.228634
																				-0.0432053
																				0.289711
																				0.324142
																				0.269738
																				0.0810809
																				0.146124
																				0.16244
																				0.124904
																				-0.104804
																				0.100463
																				-0.296617
																				-0.0915761
																				-0.186834
																				0.12705
																				-0.125014
																				0.138144
																				-0.065496
																				0.378197
																				-0.0764213
																				-0.0931568
																				-0.0738325
																				-0.150165
																				-0.274656
																				-0.0890431
																				-0.0971193
																				0.179626
																				-0.15861
																				0.116936
																				0.0888028
																				0.04881
																				0.342479
																				-0.133252
																				0.216524
																				0.0449624
																				-0.17225
																				-0.0976992
																				0.110994
																				-0.368992
																				0.116712
																				0.134126
																				0.35717
																				-0.60449
																				0.114856
																				0.162386
																				-0.0931721
																				-0.303843
																				0.643271
																				0.12844
																				-0.0963426
																				-0.191453
																				-0.168641
																				0.15816
																				-0.229786
																				0.433292
																				0.11631
																				-0.0662293
																				0.28961
																				0.330459
																				0.524449
																				0.320936
																				0.168584
																				-0.165591
																				-0.0645747
																				0.027061
																				-0.0756736
																				-0.11655
																				0.28431
																				0.516418
																				-0.187613
																				-0.161791
																				-0.113454
																				0.281528
																				-0.109076
																				0.183794
																				-0.32715
																				0.317735
																				-0.183182
																				-0.0945539
																				-0.144358
																				0.120092
																				0.204777
																				0.108082
																				-0.195032
																				0.122062
																				-0.103873
																				-0.160351
																				-0.137603
																				-0.0757809
																				0.886758
																				0.186203
																				0.585922
																				-0.131705
																				-0.173979
																				-0.134755
																				-0.221336
																				-0.181381
																				0.116662
																				0.822483
																				0.335369
																				-0.0867867
																				-0.147648
																				0.563507
																				-0.174208
																				-0.290617
																				0.224855
																				0.0731626
																				-0.15504
																				0.156136
																				-0.142948
																				0.257993
																				-0.13084
																				-0.256553
																				0.17091
																				-0.223672
																				0.353658
																				-0.202357
																				0.248586
																				-0.168293
																				0.0472751
																				-0.119621
																				0.176864
																				0.292428
																				0.0988574
																				-0.232349
																				-0.106984
																				-0.325982
																				-0.146062
																				-0.178803
																				-0.0560422
																				0.174559
																				0.0575385
																				-0.167398
																				-0.152246
																				-0.169563
																				-0.208032
																				0.677993
																				0.0666604
																				-0.0967646
																				-0.31468
																				0.627451
																				-0.171171
																				-0.139585
																				0.0567226
																				-0.138021
																				0.118442
																				0.191506
																				-0.116569
																				0.0472503
																				0.114908
																				0.0539575
																				0.138481
																				-0.133145
																				0.420296
																				-0.172293
																				-0.334208
																				-0.116452
																				-0.0567994
																				0.109871
																				0.201393
																				-0.0942874
																				0.207042
																				0.188773
																				-0.0754104
																				-0.406626
																				0.188569
																				-0.110091
																				-0.175088
																				-0.491086
																				-0.178495
																				0.374556
																				-0.183069
																				0.181845
																				-0.0765533
																				0.140857
																				-0.231207
																				-0.122337
																				-0.149259
																				0.391405
																				0.36331
																				-0.183991
																				-0.545184
																				-0.168312
																				-0.151299
																				-0.302033
																				0.343678
																				-0.0664372
																				0.13752
																				-0.416919
																				-0.369853
																				-0.402072
																				0.286811
																				0.152771
																				0.159109
																				-0.12169
																				0.0940366
																				0.0811629
																				-0.104617
																				0.0714369
																				0.163739
																				0.410434
																				-0.170078
																				-0.0485907
																				-0.111758
																				0.161463
																				-0.151588
																				0.308973
																				-0.28991
																				-0.0767932
																				0.0923185
																				-0.275866
																				0.23641
																				0.0835752
																				-0.045445
																				0.702693
																				-0.832797
																				0.170518
																				-0.0862122
																				0.0725074
																				0.110715
																				0.320455
																				-0.220767
																				-0.163496
																				-0.130222
																				0.595902
																				0.092083
																				-0.0925097
																				-0.0875688
																				-0.130569
																				0.165422
																				-0.382413
																				-0.071919
																				-0.0763121
																				-0.12127
																				0.193854
																				0.108507
																				0.179781
																				-0.148602
																				-0.175995
																				0.196096
																				0.0972967
																				-0.20852
																				0.11835
																				-0.14354
																				0.108076
																				0.154445
																				0.191198
																				0.716649
																				0.168586
																				0.194811
																				0.129345
																				0.247076
																				0.160574
																				-0.387383
																				-0.200337
																				-0.150444
																				0.103063
																				-0.0825934
																				0.116768
																				0.234498
																				-0.159422
																				-0.27933
																				0.15247
																				0.234327
																				0.537218
																				-0.0964217
																				-0.282491
																				-0.122406
																				0.0941081
																				0.312986
																				-0.0958462
																				0.268684
																				0.096077
																				0.0876012
																				-0.148097
																				-0.348631
																				0.217253
																				0.326534
																				0.15372
																				0.177716
																				-0.087009
																				-0.174655
																				-0.107472
																				0.123415
																				-0.23755
																				0.1405
																				0.208628
																				-0.147674
																				0.106747
																				-0.27279
																				0.223438
																				-0.119332
																				0.0969858
																				-0.10698
																				-0.285101
																				-0.0446572
																				-0.11838
																				-0.186524
																				-0.0748887
																				-0.117999
																				-0.05762
																				0.0440154
																				-0.145533
																				0.582988
																				0.172343
																				0.62051
																				-0.0961227
																				-0.185206
																				-0.159257
																				-0.186751
																				-0.118444
																				0.378316
																				0.0607128
																				-0.141763
																				0.153241
																				0.143048
																				0.172576
																				0.132628
																				0.67531
																				-0.0581722
																				0.0988069
																				-0.127527
																				0.117067
																				-0.0925236
																				0.85203
																				0.109824
																				-0.0957584
																				0.497258
																				0.0693836
																				0.151291
																				-0.158985
																				-0.130055
																				-0.364263
																				-0.076643
																				0.263632
																				-0.122133
																				0.270174
																				-0.0449662
																				-0.211349
																				-0.0369081
																				0.101826
																				0.0994391
																				-0.0284171
																				-0.21985
																				-0.105728
																				-0.142797
																				0.145375
																				-0.17386
																				-0.132932
																				0.399334
																				0.560761
																				-0.0905471
																				-0.360216
																				-0.185139
																				0.346673
																				0.071815
																				0.121997
																				-0.0421748
																				0.369621
																				-0.0934224
																				0.11236
																				-0.429204
																				0.545328
																				-0.335127
																				0.0793166
																				-0.125637
																				-0.104467
																				0.0849009
																				-0.152849
																				-1.51763
																				-0.14731
																				0.145239
																				-0.192659
																				-0.482704
																				-0.0982265
																				-0.187555
																				-0.493063
																				-0.567259
																				0.331364
																				0.191149
																				0.156437
																				-0.0954762
																				0.32893
																				0.226576
																				-0.087635
																				0.331331
																				-0.0419993
																				-0.24741
																				-0.0927482
																				0.0891466
																				0.115748
																				-0.493922
																				-0.0568352
																				0.232829
																				-0.105949
																				0.357257
																				1.031
																				0.0814533
																				-0.138056
																				-0.155132
																				-0.230594
																				0.0885339
																				-0.0407071
																				-0.268269
																				0.117233
																				0.0884914
																				-0.0424066
																				-0.0699544
																				0.0303292
																				0.119487
																				0.353064
																				-0.128036
																				0.157865
																				0.24033
																				0.139249
																				0.115767
																				-1.00538
																				-0.13647
																				0.12347
																				0.227261
																				-0.060288
																				0.277384
																				-0.128448
																				-0.183945
																				0.0661569
																				-0.137494
																				0.256758
																				-0.510629
																				-0.250151
																				-0.150574
																				0.0608997
																				-0.0673695
																				-0.0641003
																				0.121695
																				0.263832
																				0.0628819
																				-0.202946
																				0.622125
																				-0.0527472
																				0.135717
																				-0.152795
																				-0.138993
																				0.121314
																				0.0316305
																				-0.0606627
																				-0.153859
																				-0.11453
																				0.0872698
																				-0.0622993
																				0.289929
																				-0.173846
																				0.0881562
																				-0.24734
																				0.11104
																				-0.101506
																				-0.22768
																				0.254785
																				-0.0723591
																				-0.169876
																				0.0534086
																				-0.275904
																				0.148554
																				-0.264292
																				-0.12301
																				0.222468
																				-0.114183
																				-0.106134
																				0.12103
																				-0.0486178
																				-0.430507
																				0.30536
																				-0.0713592
																				-0.0559545
																				0.428015
																				0.374613
																				-0.201272
																				-0.222544
																				-0.10569
																				-0.060081
																				0.314339
																				-0.234396
																				0.0373178
																				-0.123401
																				-0.187223
																				-0.118725
																				-0.279501
																				0.109918
																				0.419334
																				-0.078228
																				0.0669098
																				0.0639644
																				-0.47997
																				-0.0728602
																				0.167886
																				-1.05851
																				-0.395556
																				-0.116269
																				-0.0820026
																				0.0483427
																				-0.129209
																				-0.184792
																				0.176204
																				-0.0751643
																				0.347665
																				-0.089922
																				0.0923696
																				0.15012
																				0.0907621
																				-0.161794
																				-0.727365
																				0.184317
																				-0.619196
																				-0.206226
																				0.124776
																				0.319985
																				-0.171555
																				-0.0577517
																				-0.248503
																				0.0616803
																				-0.116664
																				-0.262891
																				-0.182457
																				-0.248569
																				-0.350204
																				0.145166
																				-0.115506
																				0.110987
																				-0.0340061
																				0.0624018
																				0.12553
																				-0.118351
																				-0.0472031
																				-0.149842
																				0.318739
																				0.0401983
																				0.0822086
																				0.253088
																				-0.0848713
																				0.0812473
																				-0.167278
																				-0.0897064
																				-0.148662
																				-0.100269
																				-0.157609
																				-0.335258
																				0.0842352
																				-0.0822401
																				-0.163088
																				-0.108934
																				-0.164549
																				0.419441
																				-0.430773
																				-0.177877
																				-0.453824
																				-0.0885315
																				0.112957
																				-0.0721025
																				-0.155654
																				-0.263152
																				0.101276
																				-0.0868363
																				-0.0957308
																				0.130313
																				-0.204617
																				0.184579
																				0.0528474
																				-0.316827
																				0.174005
																				0.187901
																				-0.251847
																				-0.126999
																				0.110715
																				0.43038
																				-0.0981073
																				0.263051
																				-0.15885
																				-0.240151
																				-0.119789
																				-0.0960021
																				-0.149358
																				-0.33451
																				-0.0801148
																				-0.186759
																				0.204934
																				-0.118543
																				0.140259
																				0.107415
																				0.23932
																				-0.0598664
																				-0.201333
																				-0.276881
																				0.725029
																				-0.100159
																				-0.491494
																				0.177282
																				0.198139
																				0.0997748
																				0.0627961
																				0.210536
																				-0.136611
																				-0.0862513
																				-0.0704417
																				0.0855751
																				0.47063
																				0.05477
																				-0.094491
																				-0.0711207
																				0.143689
																				-0.084435
																				-0.168885
																				0.56402
																				-0.0546598
																				0.190246
																				-0.663442
																				0.201346
																				-0.109756
																				0.0472746
																				-0.11722
																				-0.0667987
																				-0.14615
																				-0.110458
																				-0.232822
																				0.0443921
																				0.126279
																				-0.236643
																				0.0549245
																				-0.0495234
																				-0.399917
																				-0.120676
																				-0.0967593
																				-0.232642
																				-0.128849
																				-0.199531
																				-0.277348
																				0.217113
																				-0.0717411
																				0.304643
																				0.0645175
																				0.28543
																				0.0882134
																				0.139844
																				0.126496
																				-0.137169
																				-0.189671
																				0.0394521
																				-0.150952
																				-0.046433
																				-0.0859346
																				-0.225977
																				-0.186546
																				0.323914
																				-0.204558
																				0.158216
																				-0.258795
																				-0.111022
																				-0.400654
																				-0.130293
																				-0.0549698
																				-0.168375
																				0.113256
																				-0.0810657
																				-0.0523844
																				0.0783625
																				0.063004
																				-0.0567551
																				0.208975
																				0.0831013
																				-0.0813708
																				0.035172
																				0.0801921
																				-0.102864
																				-0.0935793
																				-0.06459
																				0.0829539
																				-0.196048
																				-0.330674
																				-0.142959
																				0.140903
																				0.0826092
																				0.0787845
																				0.121926
																				-0.0585899
																				0.155127
																				0.142387
																				0.224384
																				-0.0853596
																				-0.109948
																				-0.132343
																				-0.0592642
																				0.157724
																				0.109354
																				0.16877
																				-0.109924
																				0.135713
																				-0.0917702
																				-0.0581346
																				-0.115651
																				-0.128831
																				-0.176427
																				0.0752311
																				-0.079071
																				0.0827188
																				-0.116399
																				-0.126966
																				-0.066988
																				-0.343637
																				-0.146701
																				0.218215
																				0.537966
																				-0.143423
																				-0.156445
																				-0.100271
																				0.225339
																				-0.0558014
																				0.106884
																				-0.35937
																				-0.170967
																				0.1528
																				0.154474
																				-0.104922
																				-0.1601
																				0.147601
																				-0.0743608
																				-0.0509658
																				-0.128918
																				-0.165991
																				-0.09618
																				0.437532
																				0.143402
																				0.13947
																				-0.0961633
																				0.0872202
																				-0.105222
																				-0.264627
																				0.170969
																				-0.132219
																				-0.12149
																				-0.0926719
																				0.0568752
																				0.0459719
																				-0.102407
																				0.529865
																				0.304125
																				-0.237693
																				-0.113954
																				-0.381371
																				0.062151
																				-0.0724535
																				0.0515056
																				-0.0498419
																				0.0902429
																				0.227669
																				-0.46527
																				-0.203058
																				-0.25862
																				-0.112337
																				0.319573
																				0.558845
																				0.232492
																				0.196188
																				0.058279
																				0.0480108
																				-0.116555
																				-0.0829091
																				-0.223572
																				-2.79589
																				-0.265962
																				-0.154882
																				0.141742
																				0.3846
																				-0.12497
																				-0.0761747
																				0.134591
																				-0.0619483
																				-0.121515
																				-0.0537167
																				0.101286
																				-0.166923
																				-0.229738
																				0.235349
																				0.538976
																				0.115583
																				0.730675
																				-0.135912
																				-0.160535
																				-0.12963
																				-0.413336
																				-0.0965066
																				-0.299196
																				0.0717645
																				-0.077806
																				0.220238
																				-0.0855565
																				-0.0860558
																				-0.192285
																				0.0636029
																				0.101259
																				0.051796
																				0.10703
																				0.116889
																				-0.210211
																				0.100944
																				-0.355132
																				0.294022
																				-0.133197
																				-0.0551615
																				-0.141883
																				0.284104
																				-0.147853
																				-0.206161
																				-0.338647
																				-0.116275
																				-0.177399
																				0.15772
																				0.189563
																				-0.122076
																				0.0799923
																				-0.149169
																				0.437522
																				0.167284
																				0.354669
																				-0.0609393
																				0.31846
																				-0.208761
																				-0.099649
																				-0.185547
																				0.192486
																				-0.0745382
																				-0.329778
																				-0.0918474
																				0.155984
																				0.201725
																				-0.0922222
																				0.205495
																				0.150712
																				-0.137619
																				-0.0710573
																				1.03952
																				0.261426
																				-0.154759
																				0.0854883
																				0.178655
																				-0.20854
																				0.151437
																				-0.0410366
																				0.199455
																				-0.0672698
																				-0.12998
																				0.25407
																				0.0509748
																				0.127619
																				0.13039
																				-0.169462
																				-0.107606
																				0.256045
																				0.0961123
																				-0.0896058
																				0.236475
																				-0.20576
																				0.21061
																				0.0609608
																				-0.221425
																				-0.0550365
																				-0.0619812
																				-0.375577
																				0.199168
																				-0.0841374
																				0.150855
																				0.0787582
																				0.0380182
																				-0.0455556
																				0.185241
																				-0.287451
																				-0.303878
																				0.335392
																				0.0968657
																				-0.156706
																				-0.186313
																				-0.106126
																				-0.236935
																				-0.0961347
																				-0.186545
																				0.439793
																				-0.101918
																				0.0761538
																				0.128179
																				-0.0460434
																				-0.105961
																				0.145043
																				0.120187
																				0.220425
																				-0.167733
																				0.1544
																				0.255082
																				0.0893113
																				0.0982838
																				0.340772
																				-0.075768
																				0.0736504
																				-0.362246
																				0.208741
																				-0.132181
																				-0.198518
																				0.146249
																				-0.0726337
																				-0.860676
																				0.112808
																				-0.155686
																				0.111744
																				-0.247376
																				0.264303
																				-0.125284
																				-0.145982
																				-0.283047
																				-0.0831351
																				-0.0999956
																				-0.0641708
																				0.417248
																				-0.165743
																				0.0481272
																				-0.0510597
																				-0.309815
																				-0.157913
																				0.0533948
																				-0.0958242
																				1.05299
																				0.244384
																				0.194671
																				0.124776
																				-0.0541501
																				0.256231
																				0.11488
																				0.185783
																				-0.156474
																				0.284893
																				-0.120614
																				0.109572
																				0.145291
																				-0.300039
																				0.44916
																				0.236898
																				-0.156383
																				0.0986114
																				0.08463
																				0.289693
																				-0.244648
																				-0.110407
																				0.247187
																				-0.0983801
																				-0.206386
																				-0.0787444
																				-0.088788
																				0.0775881
																				0.348834
																				0.0766244
																				0.203793
																				0.0918846
																				0.0407257
																				-0.0959239
																				-0.36479
																				0.0640616
																				-0.100286
																				0.295328
																				-0.0624785
																				0.0817261
																				-0.0471315
																				-0.393842
																				-0.049149
																				-0.205851
																				-0.0617838
																				-0.0991104
																				-0.0916252
																				-0.142212
																				0.151474
																				-0.0666747
																				-0.0213895
																				0.0945492
																				-0.0791736
																				-0.0457754
																				-0.0606356
																				0.356063
																				0.215436
																				-0.123654
																				-0.055202
																				-0.0710192
																				-0.119052
																				-0.110386
																				-0.0848708
																				-1.05358
																				0.0813355
																				0.0304708
																				-0.161241
																				-0.323154
																				0.121249
																				-0.106931
																				0.148575
																				0.106201
																				-0.0562162
																				-0.0572681
																				-0.230458
																				0.106923
																				-0.154778
																				-0.166949
																				0.155798
																				0.0245714
																				0.201091
																				-0.137624
																				-0.0992198
																				0.149781
																				0.0717883
																				-0.158547
																				-0.127337
																				-0.250748
																				-0.0832992
																				0.126995
																				-0.227188
																				0.0611234
																				-0.139446
																				0.222661
																				0.188177
																				0.168978
																				0.243771
																				0.126603
																				-0.129017
																				-0.0797772
																				0.119017
																				0.27471
																				-0.216233
																				0.178047
																				-0.0348301
																				0.270394
																				0.572813
																				-0.0725365
																				0.0699091
																				-0.036602
																				0.0593228
																				-0.187353
																				-0.368095
																				-0.098877
																				-0.0412717
																				0.258216
																				0.130328
																				0.200354
																				-0.212695
																				-0.158661
																				-0.281734
																				-0.339228
																				0.249125
																				-0.0501504
																				0.207282
																				-0.0927706
																				0.0341511
																				-0.199378
																				0.0687938
																				0.0857239
																				-0.121282
																				0.0803385
																				-0.0742087
																				-0.0406704
																				-0.18973
																				0.0756645
																				0.18374
																				-0.074399
																				0.192308
																				-0.143445
																				0.188508
																				-0.060091
																				-0.0505843
																				-0.353719
																				-0.282946
																				-0.13574
																				-0.403371
																				0.0978036
																				-0.0857506
																				0.10985
																				-0.118227
																				0.112136
																				0.0590315
																				0.0623426
																				-0.117648
																				-0.0788693
																				-0.128891
																				-0.0549731
																				-0.380629
																				-0.104043
																				0.184155
																				-0.0868602
																				-0.339502
																				0.096487
																				-0.0513349
																				-0.098773
																				-0.0694714
																				0.109128
																				0.123088
																				-0.123101
																				-0.0468221
																				-0.0645094
																				0.102657
																				0.361984
																				-0.0542021
																				0.116548
																				-0.142642
																				0.172674
																				0.0718312
																				-0.062716
																				0.186062
																				-0.0752401
																				-0.054924
																				-0.0502796
																				0.0319185
																				0.0932088
																				-0.270639
																				-0.0328155
																				-0.0844083
																				-0.15241
																				0.0387125
																				-0.220939
																				-0.0422812
																				0.329423
																				-0.127817
																				-0.0835652
																				-0.139099
																				-0.0431676
																				-0.102031
																				-0.161508
																				-0.0572667
																				0.463083
																				-0.120979
																				-0.115247
																				-0.100252
																				0.247199
																				0.149834
																				0.0738678
																				-0.0532746
																				-0.0905128
																				0.156453
																				0.059741
																				-0.0946822
																				-0.0461674
																				0.0326033
																				-0.0746384
																				-0.0987396
																				0.816206
																				0.0338082
																				-0.102963
																				-0.153888
																				0.0879922
																				-0.0872679
																				-0.14992
																				0.0441031
																				0.0412226
																				-0.103832
																				0.0907459
																				-0.0653071
																				-0.0616078
																				0.150578
																				-0.141372
																				-0.0760365
																				-0.188729
																				-0.046062
																				-0.1023
																				0.0651164
																				-0.0894456
																				-0.236307
																				-0.0538917
																				-0.0993466
																				-0.117455
																				-0.090652
																				-0.0849695
																				-0.101582
																				-0.0790925
																				0.144831
																				-0.0352154
																				0.154532
																				-0.342964
																				0.0672798
																				-0.147707
																				-0.142003
																				0.108171
																				-0.0188537
																				0.0834031
																				0.139748
																				0.290324
																				-0.0927215
																				0.14743
																				-0.0430918
																				-0.0544291
																				-0.130669
																				-0.109027
																				0.0816574
																				0.0318933
																				-0.188865
																				0.165004
																				-0.0540996
																				-0.133284
																				-0.0633235
																				0.0646963
																				-0.0662031
																				-0.25311
																				0.234605
																				-0.0446033
																				-0.0506358
																				-0.0950489
																				-0.149851
																				0.309684
																				-0.238669
																				-0.190657
																				-0.0663872
																				-0.0678625
																				-0.0902386
																				0.222575
																				0.17078
																				0.122181
																				0.0862775
																				0.0387821
																				-0.297228
																				0.177966
																				-0.0600801
																				-0.0520387
																				-0.0787525
																				0.255645
																				-0.125877
																				0.0717368
																				-0.0741501
																				0.191179
																				0.13456
																				0.255372
																				-0.0947838
																				0.0867567
																				-0.0473356
																				-0.164003
																				0.0811419
																				-0.328154
																				-0.180685
																				-0.131959
																				0.309901
																				0.287267
																				-0.0355954
																				-0.0765018
																				-0.283215
																				-0.182171
																				-0.0949254
																				-0.155803
																				-0.190903
																				-0.21985
																				0.0988679
																				0.0604706
																				0.0855012
																				0.471588
																				-0.080111
																				-0.196898
																				-0.0310922
																				-0.296357
																				-0.463648
																				-0.0934734
																				-0.0856962
																				0.31624
																				-0.224527
																				0.12869
																				0.156223
																				-0.0293312
																				-0.0846725
																				0.0886269
																				-0.0489902
																				-0.0834532
																				0.0542269
																				-0.163699
																				0.0408993
																				-0.0705223
																				-0.0936804
																				-0.0962205
																				-0.0569406
																				-0.0877767
																				0.270173
																				-0.060205
																				0.150355
																				0.0576844
																				0.0931101
																				-0.0765576
																				-0.177738
																				-0.0771751
																				-0.0407996
																				0.0531497
																				0.205573
																				-0.0516515
																				0.340539
																				0.169682
																				-0.478054
																				0.093792
																				0.0597186
																				-0.0468736
																				0.0929751
																				0.0888003
																				0.0702806
																				0.103991
																				0.130509
																				-0.263898
																				-0.0821614
																				-0.085155
																				-0.185558
																				0.0677032
																				-0.14108
																				-0.322799
																				-0.205352
																				-0.0827308
																				-0.109875
																				-0.0702395
																				-0.259866
																				0.0576591
																				-0.0995178
																				-0.146431
																				-0.0603213
																				0.185029
																				0.131382
																				-0.199332
																				0.0777512
																				-0.166147
																				-0.0435538
																				-0.0395422
																				0.0839281
																				0.333946
																				-0.34751
																				-0.225246
																				0.0487943
																				-0.151158
																				-0.0605416
																				-0.0731049
																				0.0962276
																				-0.10594
																				-0.0777431
																				-0.163551
																				-0.19999
																				0.0473294
																				-0.0396085
																				-0.193945
																				-0.205575
																				-0.077796
																				0.0898506
																				-0.295761
																				-0.13195
																				0.208877
																				-0.277909
																				-0.379679
																				-0.19436
																				0.127383
																				0.0598416
																				0.0549874
																				-0.0442667
																				-0.0616035
																				-0.153546
																				-0.0599618
																				-0.0419168
																				0.275604
																				-0.0847015
																				-0.29704
																				0.3956
																				0.0600777
																				0.110897
																				-0.12792
																				0.133647
																				-0.132318
																				-0.144957
																				-0.186226
																				0.241104
																				-0.130348
																				-0.0415635
																				-0.0481162
																				0.225783
																				0.0639167
																				0.148129
																				0.0954828
																				0.18472
																				-0.076653
																				-0.0332618
																				-0.0602326
																				-0.0756998
																				0.121843
																				-0.0569654
																				0.0509396
																				0.0839915
																				-0.0582895
																				-0.113375
																				0.10046
																				0.139869
																				0.137385
																				-0.191123
																				-0.157289
																				-0.0974174
																				-0.156424
																				0.101917
																				0.110741
																				0.222418
																				0.0354075
																				0.0745387
																				-0.0756044
																				0.431014
																				0.206803
																				-0.0330763
																				0.080791
																				-0.25029
																				-0.152087
																				0.23659
																				0.0570188
																				-0.0956505
																				-0.167081
																				0.10114
																				-0.0627494
																				-0.0879006
																				0.0920811
																				-0.0355749
																				-0.0221877
																				-0.273369
																				0.522335
																				0.0931807
																				-0.140851
																				-0.0626674
																				-0.222961
																				-0.0635586
																				0.0748873
																				0.335429
																				-0.138609
																				-0.260569
																				-0.0639391
																				0.095849
																				-0.220011
																				-0.0875731
																				-0.116661
																				0.158717
																				-0.221618
																				-0.158869
																				-0.165928
																				-0.128042
																				0.187976
																				-0.24714
																				0.297024
																				0.23508
																				0.20445
																				-0.0453744
																				0.0451035
																				0.0519757
																				-0.23051
																				-0.0954766
[truncated: 2,689 more rows]
