# Supplementary material for: Leucine inhibits degradation of outer mitochondrial membrane proteins to adapt mitochondrial respiration
Source: Nat Cell Biol. 2025 Oct 31;27(11):1889–901. doi: 10.1038/s41556-025-01799-3 (PMC12611767; doi:10.1038/s41556-025-01799-3)
Supplement: Supplementary file 13 — Statistical source data. [file 41556_2025_1799_MOESM13_ESM.xlsx]

## Sheet: Extended Data Fig. 1
Extended Data Fig. 1d
	SCR control	rpn-6.1 OE
Rep.1	0	-24.2178
Rep.2	0	-21.9739
Rep.3	0	-14.0725
Mean	0	-20.0881
SEM	0	3.07674
Extended Data Fig. 1h
	L4440	cdc-48	ufd-3	npl-4	ufd-1
Rep.1	0	87.6453	43.4953	41.7532	28.4934
Rep.2	0	86.5375	28.932	43.3553	8.42913
Rep.3	0	74.2033	22.9685	38.8458	13.0271
Mean	0	82.7954	31.7986	41.3181	16.6499
SEM	0	4.30792	6.09647	1.31984	6.06869
