# Supplementary material for: Leucine inhibits degradation of outer mitochondrial membrane proteins to adapt mitochondrial respiration
Source: Nat Cell Biol. 2025 Oct 31;27(11):1889–901. doi: 10.1038/s41556-025-01799-3 (PMC12611767; doi:10.1038/s41556-025-01799-3)
Supplement: Supplementary file 15 — Statistical source data. [file 41556_2025_1799_MOESM15_ESM.xlsx]

## Sheet: Extended Data Fig. 2
Extended Data Fig. 2b
	mitoUFD_1	mitoUFD_2	mitoUFD_3	cytoUFD_1	cytoUFD_2	cytoUFD_3
polg-1	-3.11688	-3.05807	-2.1767	-3.49826	-6.81818	0.579167
mma-1	13.4043	-2.72763	2.33596	-2.065	-15.9667	-13.59
hoe-1	16.0456	19.5202	8.45122	2.29681	-8.07281	2.38284
gfm-1	13.7458	6.54699	2.72638	0.747445	-6.36352	-0.745145
mrps-5	2.7037	9.31165	5.3807	-4.06167	3.08571	2.42569
mrrf-1	0.0555556	8.90709	4.01372	0.0519934	-8.1814	-3.3038
tomm-20	12.0779	5.64841	8.72653	-4.3798	-6.65925	0.825372
tomm-22	8.81928	9.50638	11.5776	8.97932	15.1181	5.65627
tomm-40	2.74808	3.10803	12.0308	6.01856	-2.70481	-2.58552
wah-1	14.5365	14.6286	14.3577	-5.02085	-14.0468	-0.64903
dnj-21	12.8039	10.8206	9.27063	2.49656	-7.7899	0.0597782
oxa-1	16.0974	11.5788	8.51918	-0.118618	-6.26927	-1.50454
mspn-1	12.2048	7.69286	13.3468	-7.27998	-11.6503	-8.23151
clpp-1	11.0341	10.2812	8.96646	2.52225	-0.467999	-4.96795
lonp-1	6.8839	9.42981	7.01457	9.08081	18.5333	19.8296
fkb-3	16.978	10.5104	11.7251	1.70641	-0.383576	1.10338
slc-25A26	10.643	12.1181	18.981	-11.5317	-16.7205	-2.6906
slc-25A42	27.4098	18.5941	17.7484	2.95425	-1.31613	0.674403
slc-25A46	0.0315315	12.4157	6.61204	1.72317	1.42365	-5.20843
mcu-1	14.8107	4.25529	2.60886	-1.44795	-12.4343	-5.21154
vdac-1	9.98664	8.03722	12.6111	-1.179	-7.22294	11.9197
ncx-6	6.25397	8.49373	5.18893	-0.711766	-4.82814	-1.63511
cri-3	10.5843	5.62463	7.68678	8.44311	2.35097	5.62068
rgs-5	6.97475	6.05358	3.85797	-1.92895	-5.80937	-4.1921
fzo-1	15.0813	6.27365	13.7044	0.0392479	8.76451	10.0193
eat-3	-1.73815	-2.39117	1.86147	1.63789	-2.67083	14.1926
drp-1	10.7151	7.16252	13.2041	-4.08825	-12.3933	-13.8178
mtx-1	2.63752	-0.127568	8.4492	-3.21502	-2.132	21.6523
hum-2	11.2443	4.65839	4.95805	-11.722	-22.6441	-17.158
gas-1	-0.0446362	9.65799	8.40972	3.70425	12.8901	32.7009
nuo-1	16.1332	11.4063	25.484	2.13042	17.0724	11.5971
mev-1	0.362213	-5.26882	5.98873	13.2694	14.0166	12.1126
sdhb-1	10.8057	10.5256	6.50883	60.0734	44.9827	9.28843
cyc-1	10.0187	-1.91745	8.61865	4.36766	7.17963	-9.36131
isp-1	12.6717	8.77066	-1.92825	5.65405	2.22507	-18.9477
cco-1	2.05561	1.8607	2.79221	81.5655	293.229	97.8963
cox-4	10.8933	9.38181	4.98975	170.29	119.947	17.7401
atp-3	-1.02518	8.56837	-4.7259	-10.5713	-8.30289	-10.217
Extended Data Fig. 2b
	L4440	cts-1	aco-2	ogdh-1	mdh-1	sucl-1	idh-1	fum-1	sdhb-1
Rep.1	0	1.28469	10.8256	-5.01884	7.15999	14.0973	50.7537	15.0683	7.69478
Rep.2	0	-5.82232	19.0564	-7.83002	7.57905	7.66271	38.4808	0.849128	9.82563
Rep.3	0	3.06207	8.18772	-1.23149	5.39191	6.32385	49.5257	22.6207	21.0992
Rep.4	0	19.1945	21.8338	-1.55955	7.57498	20.0171	56.8466	11.6502	23.4525
Mean	0	4.42974	14.9759	-3.90997	6.92648	12.0252	48.9017	12.5471	15.518
SEM	0	5.28256	3.25301	1.56245	0.520883	3.15834	3.82465	4.52291	3.95508
