# Supplementary material for: Leucine inhibits degradation of outer mitochondrial membrane proteins to adapt mitochondrial respiration
Source: Nat Cell Biol. 2025 Oct 31;27(11):1889–901. doi: 10.1038/s41556-025-01799-3 (PMC12611767; doi:10.1038/s41556-025-01799-3)
Supplement: Supplementary file 16 — Statistical source data. [file 41556_2025_1799_MOESM16_ESM.xlsx]

## Sheet: Extended Data Fig. 3
Extended Data Fig. 3b
	L4440	aat-1	aat-2	aat-3	F13G3.7	egl-30	gpa-4	C16C10.1	slc-25A21	slc-25A29
Rep.1	0	6.09798	15.0223	4.69339	11.3909	-3.06827	4.59438	17.5231	10.5344	2.72354
Rep.2	0	2.8777	5.62155	11.6279	13.3177	3.54814	2.27445	16.2623	7.67944	-2.55981
Rep.3	0	9.26943	15.6266	3.82759	13.1469	12.8707	20.6179	11.5327	8.18772	9.86853
Rep.4	0	9.42588	16.8809	5.34704	10.9683	27.1939	18.4791	15.8183	10.5913	14.1388
Mean	0	6.91775	13.2878	6.37398	12.206	10.1361	11.4915	15.2841	9.24821	6.04277
SEM	0	1.5496	2.58457	1.77874	0.599835	6.55873	4.69612	1.30156	0.76615	3.71039
Extended Data Fig. 3d
	L4440	gcn-2	let-363
Rep.1	0	-2.11164	-13.6099
Rep.2	0	-9.57806	-8.99137
Rep.3	0	-21.373	2.98165
Rep.4	0	1.73103	6.16084
Mean	0	-7.83293	-3.36469
SEM	0	5.08742	4.7226
