# Supplementary material for: Leucine inhibits degradation of outer mitochondrial membrane proteins to adapt mitochondrial respiration
Source: Nat Cell Biol. 2025 Oct 31;27(11):1889–901. doi: 10.1038/s41556-025-01799-3 (PMC12611767; doi:10.1038/s41556-025-01799-3)
Supplement: Supplementary file 17 — Statistical source data. [file 41556_2025_1799_MOESM17_ESM.xlsx]

## Sheet: Extended Data Fig. 5
Extended Data Fig. 5a
Cyto	Trypsin-like activity					Chymotrypsin-like activity					Caspase-like activity
	Rep.1	Rep.2	Rep.3	Mean	SEM	Rep.1	Rep.2	Rep.3	Mean	SEM	Rep.1	Rep.2	Rep.3	Mean	SEM
control	1	1	1	1	0	1	1	1	1	0	1	1	1	1	0
leucine	1.00754	1.12815	1.08038	1.07202	0.0350662	1.25131	1.01627	0.85192	1.03983	0.115894	1.03529	1.16493	1.26291	1.15438	0.0659206
mito	Trypsin-like activity					Chymotrypsin-like activity					Caspase-like activity
	Rep.1	Rep.2	Rep.3	Mean	SEM	Rep.1	Rep.2	Rep.3	Mean	SEM	Rep.1	Rep.2	Rep.3	Mean	SEM
control	1	1	1	1	0	1	1	1	1	0	1	1	1	1	0
leucine	1.00405	1.28339	1.12603	1.13783	0.0808532	1.33321	1.05028	1.06638	1.14995	0.0917452	0.940424	1.4928	1.40677	1.28	0.171594
