# Supplementary material for: Leucine inhibits degradation of outer mitochondrial membrane proteins to adapt mitochondrial respiration
Source: Nat Cell Biol. 2025 Oct 31;27(11):1889–901. doi: 10.1038/s41556-025-01799-3 (PMC12611767; doi:10.1038/s41556-025-01799-3)
Supplement: Supplementary file 19 — Statistical source data. [file 41556_2025_1799_MOESM19_ESM.xlsx]

## Sheet: Extended Data Fig. 6
Extended Data Fig. 6b
RNAi	L4440	sel-1	sel-11
Rep.1	0	130.32	50.8439
Rep.2	0	93.7997	33.4885
Rep.3	0	179.405	55.4414
Mean	0	134.508	46.5913
SEM	0	24.8007	6.68446
Extended Data Fig. 6c
	control	leucine
Rep.1	0	5.05569
Rep.2	0	-5.06617
Rep.3	0	5.97775
Rep.4	0	8.75521
Mean	0	3.68062
SEM	0	3.01973
Extended Data Fig. 6j
	SEL-1 Ab			no Ab
Image No.	number of mito	number of gold particle on OMM	number of gold particle/10 mito	number of mito	number of gold particle on OMM	number of gold particle/10 mito
1	4	2	5	9	1	1.11111
2	2	1	5	3	0	0
3	2	0	0	11	0	0
4	4	2	5	4	0	0
5	1	2	20	1	0	0
6	5	0	0	8	0	0
7	5	1	2	4	0	0
8	6	1	1.66667	9	0	0
9	3	0	0	4	0	0
10	3	1	3.33333	2	0	0
11	4	0	0	2	0	0
12	5	1	2	3	0	0
13	4	1	2.5	4	0	0
14	4	2	5	1	0	0
15	2	1	5	9	0	0
Mean			3.76667			0.0740741
SEM			1.27302			0.0740741
