# Supplementary material for: Leucine inhibits degradation of outer mitochondrial membrane proteins to adapt mitochondrial respiration
Source: Nat Cell Biol. 2025 Oct 31;27(11):1889–901. doi: 10.1038/s41556-025-01799-3 (PMC12611767; doi:10.1038/s41556-025-01799-3)
Supplement: Supplementary file 21 — Statistical source data. [file 41556_2025_1799_MOESM21_ESM.xlsx]

## Sheet: Extended Data Fig. 7
Extended Data Fig. 7d
whole	MitoCarta 3.0	OMM
-5.67e-05	0.00148	0.435645
3.72e-05	0.00195	0.414534
0.00027609	0.00706	0.407933
0.00026226	0.00855	0.36005
0.00035954	0.00935	0.331904
-0.000526	0.00455	0.330551
-0.0005031	-0.00381	0.200353
-0.0019269	-0.00907	0.180997
-0.0003905	-0.0117	0.172594
9.97e-05	-0.00246	0.171843
-0.0007213	-0.00816	0.16711
-0.0005202	-0.0228	0.119072
0.00028706	0.00522	0.0898
0.00013685	0.0194	0.0733
0.00044537	0.0217	0.0509
0.00071573	0.00977	0.0438
-0.0007892	-0.0052	0.0301
0.00039148	-0.00835	0.0203
0.00087929	0.0387	0.0196
0.00187985	-0.0258	0.017
0.0009265	-0.0234	-0.0185
0.00112534	-0.0452	-0.0396
-0.0005131	-0.0237	-0.0465
-0.0006938	-0.0297	-0.0656
0.00084353	-0.0552	-0.0754
0.00125551	0.0274	-0.0857
-0.0005898	0.0369
0.00134182	0.0403
0.00145578	-0.0278
-0.0006027	0.0375
-0.0007591	-0.0477
-0.0020266	-0.0185
-0.0009871	0.0221
0.00066662	0.0733
0.00086975	0.0425
-0.000905	0.0271
-0.0068722	0.0271
0.00094128	0.0214
0.00224257	0.0323
-0.001204	0.0159
0.00127554	-0.0263
-0.0051374	0.017
0.0015521	-0.0661
0.0013113	-0.0332
0.00151253	0.0454
0.0124278	-0.0407
0.00225067	-0.0944
-0.0012317	0.0465
-0.0013633	0.0688
0.00220633	-0.0539
-0.0034742	-0.0539
-0.0039105	-0.0274
-0.0016747	0.0561
-0.0018082	0.0561
0.0009222	-0.0857
-0.0026555	0.04
-0.001852	0.0504
0.00408792	0.0539
0.00323868	0.0388
-0.001997	0.028
0.00143814	-0.0189
0.00079107	-0.0656
0.00145054	-0.0656
-0.0037108	-0.0656
0.0037508	-0.0662
-0.0018425	0.0412
-0.004211	0.0532
-0.0033979	0.016
0.00231409	0.0285
0.00188684	0.0196
0.00225019	-0.137974
-0.0021124	-0.0304
-0.0092683	0.0765
-0.0037975	0.0301
-0.0020638	-0.0866
0.00216722	-0.0522
-0.0070286	-0.0465
-0.0051336	-0.0691
-0.001904	-0.106612
0.00236511	-0.0423
0.00477123	0.0708
-0.004437	-0.0617
0.00266218	0.0821
-0.0067495	0.0441
0.00335455	0.227034
0.00259829	-0.124214
0.00728893	0.0938
-0.004458	0.0782
-0.0062299	-0.114727
-0.001873	0.0203
0.00581694	0.0203
0.0007844	-0.052
0.00296497	-0.0754
-0.0035429	-0.109632
0.00459146	-0.109632
-0.0032401	-0.0899
0.00562572	0.078
0.0058856	0.146413
-0.0050144	-0.0907
-0.0011611	0.0952
-0.0091128	-0.0976
-0.004612	0.0748
-0.0059915	0.0776
-0.002912	0.0828
0.00379467	-0.149051
-0.0017209	0.0388
0.00202417	-0.14335
-0.0036368	0.08
-0.005084	-0.0951
-0.0028105	0.14382
0.00948334	-0.0631
0.00367753	-0.166169
0.00135279	0.130548
-0.0028038	-0.110745
0.00234318	-0.133069
-0.0029697	-0.133069
-0.0034189	0.0898
-0.0026546	0.137824
-0.0045018	-0.140784
0.00208569	-0.181713
0.00118494	0.113213
-0.0039816	-0.147115
-0.0059543	-0.0505
-0.002347	-0.13131
-0.0023575	-0.0421
0.00280905	0.159819
0.00555897	0.150181
-0.0060144	0.0772
0.00906467	0.0867
0.0246677	0.0867
-0.004633	-0.136271
0.00580692	0.144967
0.00350237	0.0355
-0.0019703	0.171591
0.00303936	0.18202
0.00611115	-0.0396
0.00339413	0.165142
0.008214	0.15435
-0.0132136	0.0398
-0.008074	0.150119
0.00304604	0.130356
-0.0033965	-0.159024
0.00485277	-0.120969
0.00714636	0.176027
0.00283909	-0.0629
0.00504255	0.176442
-0.0031128	0.180997
0.0121547	0.247856
-0.0041881	0.0438
0.00685501	-0.0702
0.01089	-0.156949
-0.0058584	0.163861
-0.0029883	0.163861
0.00769567	-0.263099
-0.0120277	0.175126
0.00523043	0.188242
0.00753593	-0.236601
-0.0117838	0.137473
0.00267076	0.0509
-0.0033736	0.116733
-0.0273881	0.19064
0.00523424	-0.199728
-0.0177964	-0.182287
-0.026406	0.160785
-0.0057225	0.118016
-0.0070167	0.0885
0.011024	0.316225
-0.0028348	-0.101044
0.0068779	-0.144716
-0.0047302	0.143589
0.00557709	0.112049
-0.0118833	0.154031
-0.0044155	0.119072
-0.0039043	-0.0453
-0.0138412	0.095
0.050327	0.241539
0.00633812	0.110369
-0.0044136	0.163518
-0.0033526	0.215405
-0.0021429	0.302956
0.00496912	0.179152
-0.0085125	0.148695
0.00720215	0.102739
-0.0048184	0.183851
-0.0062451	0.145356
0.00564718	0.10785
0.00493336	-0.0911
-0.0061684	-0.0819
0.00913572	0.259819
0.00486088	0.223028
-0.0052195	0.195297
0.00731945	0.209538
0.00341988	-0.255406
0.0103779	0.0921
0.00313234	0.309794
-0.0247064	0.164182
0.0138373	0.161056
-0.0058932	0.311237
0.0023036	0.206018
-0.0054922	-0.29419
0.00829983	0.17332
0.00282049	-0.281538
0.00553322	0.10491
0.0143647	0.146637
-0.0205235	-0.0481
0.0569536	0.222781
-0.0119885	0.214952
-0.0076065	0.335153
0.00713253	0.339294
0.00787878	0.0916
0.00474024	0.132417
-0.025198	0.225124
0.0062747	0.267541
-0.01965	0.0877
-0.0041018	0.171122
-0.0035362	0.188465
0.00758934	0.144779
0.00490332	0.228817
-0.0041347	0.164429
0.00967169	0.206491
-0.0031457	0.231151
0.08253	0.231151
0.00747871	0.204834
-0.0137715	0.176386
0.0188375	0.412354
0.0101657	0.270164
0.00309849	0.3684
-0.0326859	0.177423
0.00845051	0.497072
0.00608253	0.167279
0.0101891	0.190602
-0.0053167	0.155658
-0.0127556	0.26245
0.0124359	0.176894
0.00644207	0.187764
-0.0044174	0.162773
-0.0071936	0.173797
0.0147853	-0.696136
0.00949812	0.324059
0.0138121	-0.149679
-0.0091739	0.154869
0.00758553	0.20818
-0.0050345	0.193965
0.0268149	-0.350788
0.0169315	0.223721
-0.0077252	0.283476
-0.0050225	0.267268
0.00289822	0.177115
0.0300641	0.25642
-0.0051417	0.172594
-0.0146112	0.345843
-0.0080705	0.20553
-0.0083593	0.273822
-0.0361123	0.207539
-0.0072308	0.221471
-0.0679488	0.237797
-0.0112648	-0.166288
-0.0150981	0.172348
-0.0197172	0.229726
0.0109477	0.224804
0.00954342	0.160066
-0.0086646	0.195238
0.0294657	0.18871
-0.0078311	0.114814
0.00788689	0.144996
-0.0087576	0.197117
-0.0083261	0.227141
-0.015388	0.660071
0.00381279	0.278214
0.0611515	0.336051
0.00680637	-0.272491
-0.0080609	0.219663
-0.0052328	0.227539
-0.0087404	-0.36782
-0.0099201	0.159101
0.0196686	0.355942
0.0261154	0.187939
0.0209732	0.173134
-0.012907	0.123106
-0.0289812	0.26422
-0.0163735	0.28108
-0.0083804	0.409028
0.00693417	0.264967
0.0102692	0.264967
-0.0034814	0.183639
-0.0046396	0.276343
0.0126243	0.200353
0.00484943	0.203501
-0.0101595	0.228751
0.010345	0.373524
0.00547791	0.570898
0.0111938	0.305294
-0.0179615	0.401081
0.00881577	0.260074
-0.018023	0.407933
0.0362101	-0.0954
-0.0164208	0.263408
0.0166478	0.143423
0.00693893	0.302079
0.00500393	0.174391
-0.0104952	0.171843
-0.0312886	0.263999
0.00679207	0.33391
0.0384002	0.227668
0.00963163	0.349899
-0.0141292	0.325515
0.00402069	0.210904
0.0780377	0.211229
0.00244093	0.336049
0.0150795	0.219706
-0.0114503	0.169443
-0.0172668	0.311813
-0.0718627	0.307702
0.00829172	0.324886
0.00841188	0.312554
0.00464487	0.192217
0.0111313	0.303375
-0.0134139	0.303375
-0.0151982	0.152589
-0.0122528	0.29394
-0.0121479	0.188973
-0.0169554	0.207234
0.0127492	0.31144
0.0130444	0.265828
0.0150213	0.36005
-0.0030527	0.270449
-0.0210625	0.292073
0.020247	0.295136
-0.018007	0.25821
-0.0158033	0.2675
0.00663757	0.210377
-0.0279994	0.16711
-0.0269647	-0.159297
-0.0044375	-0.333708
0.00768614	0.309925
0.00811577	0.383981
0.0125461	0.27088
-0.016408	0.350386
0.0192709	0.287226
0.00961781	0.164087
-0.009685	-0.166263
-0.0216947	0.330551
-0.0100975	0.259903
-0.0094422	0.35059
0.0102172	0.235169
-0.0143743	0.414534
-0.0138412	0.199302
0.00494242	0.278543
0.022604	0.416049
-0.0137196	0.397592
0.0167727	-0.167056
0.0173059	0.326291
0.00690603	0.223204
-0.0191197	0.195077
-0.0128999	0.413895
-0.0204887	0.331904
0.00994587	0.330959
0.0079565	-0.304153
-0.0136466	0.399327
0.00856829	0.317992
-0.0191059	0.323111
-0.0133801	0.283397
0.0109143	0.348141
0.00782347	0.410108
0.0096879	0.460014
-0.0156631	0.234128
0.0111732	0.356757
-0.0135441	0.22411
0.0141768	0.259801
0.0272511	0.331063
-0.0064097	0.345779
-0.0093584	0.268925
0.0149693	0.271365
0.00801134	0.331534
-0.0921407	0.435645
0.00464058	0.187577
0.0245647	0.301475
0.00778961	0.355968
-0.0120907	0.26737
0.0142059	0.452368
0.00708818	0.253648
0.00783443	0.345239
0.024662	0.345239
0.0142293	0.363699
-0.0132031	0.306143
-0.0068412	0.152536
-0.0175815	0.385385
0.0370917	0.490219
-0.0694404	0.588106
0.0101995	0.408046
0.00632668	0.493933
0.00661564	0.279581
0.0136991	0.401129
-0.0145655
0.0102091
0.0127058
0.0118313
0.00752974
0.0105886
0.0736508
-0.0061841
-0.009738
-0.035358
-0.0070248
0.0276696
0.0236139
0.0112987
0.0101728
-0.0191708
0.0147619
-0.005692
-0.0105939
0.0199124
0.00936031
0.115019
-0.0108099
-0.0164571
0.0105395
-0.0088677
0.0148802
-0.0115042
-0.0349097
0.00605679
-0.0904422
0.0176926
0.0217333
0.0108047
-0.0504255
-0.0032468
-0.0208421
0.0163064
-0.0124636
0.0169449
-0.0319052
-0.0261812
-0.0174065
-0.032958
-0.0690279
0.00849628
0.0812368
-0.0429284
0.0226665
-0.0356736
0.0117741
0.00915051
-0.0239429
-0.0231514
-0.0114813
-0.0104012
-0.0464549
0.0291238
0.0199747
0.0213957
0.00767326
0.0290098
-0.0308928
-0.0118389
-0.0246801
0.0157747
-0.0363251
-0.0165195
0.0101819
-0.0070581
-0.0175233
0.0703521
-0.0167894
0.0102477
-0.0086975
-0.0212388
0.00616789
0.0128422
-0.0284348
-0.0284157
0.0147009
-0.0071268
-0.0112381
-0.0376067
0.0165496
0.024673
-0.0308957
-0.110467
0.0104175
0.0101953
0.0262699
-0.0200176
-0.0128336
0.0325127
-0.0189123
0.0217544
0.0324125
-0.011292
0.00394821
-0.0607996
-0.0162349
-0.0138364
0.0118122
-0.0095758
-0.0088654
0.0120478
-0.0625323
-0.008153
0.0721292
0.00917673
0.00705624
0.0318785
0.027894
-0.028336
-0.016736
-0.0633335
0.0140843
0.0205851
-0.0200248
-0.0126715
-0.0117359
-0.0133581
0.0112467
0.0136523
-0.01508
-0.0128064
0.0290709
0.016284
-0.0266438
-0.0106249
-0.010098
0.0118885
0.0148335
-0.0101824
0.0306449
0.0271508
-0.0109901
0.0154648
-0.10972
0.0658045
0.0161095
0.0377827
0.0158792
-0.0111227
-0.0393302
0.0896974
-0.0407882
0.0201125
-0.0283785
-0.0447688
0.0294232
-0.0157528
-0.0144267
-0.0128756
0.0211849
-0.0979166
0.0212045
0.0364223
-0.0121231
-0.015193
0.101859
-0.0168147
0.0132799
-0.0161872
-0.0201917
-0.0149994
0.0337644
0.0130644
-0.0257721
0.00940275
-0.140285
-0.0062079
-0.0228109
-0.0156031
-0.0364037
-0.0714895
0.0344491
0.0111918
-0.0172596
-0.0146041
-0.0139999
0.024889
0.0168576
0.0536437
0.0533104
0.0404177
-0.010644
0.0123982
-0.0345993
-0.0192728
-0.0085836
-0.0178223
-0.022007
-0.0185142
0.0221581
-0.0135884
-0.03476
0.0394341
0.0271583
-0.0248265
0.114703
0.0790081
-0.0308738
0.0216708
-0.0193028
0.0158343
0.0196629
0.027
0.0207038
0.0291422
-0.0224099
0.0538998
0.0415473
-0.0146551
-0.14873
0.022121
-0.0453544
0.0289798
0.0504595
0.0138698
-0.0329318
0.0284777
-0.0259395
0.011322
-0.0267266
-0.035979
-0.0196824
-0.0273046
-0.020287
0.0222054
-0.0150003
0.0601315
0.019485
-0.0365114
-0.045239
-0.0134945
-0.0649333
0.0306797
-0.0770764
0.0214605
0.0140929
-0.136187
-0.0212579
-0.0152111
-0.0183616
-0.0239024
0.00698471
-0.0293102
-0.0150657
0.00815153
0.0114198
-0.0222859
-0.0156059
-0.0104756
0.0170884
-0.0089583
-0.011354
0.0237036
0.0367966
-0.0398064
0.0313196
-0.0077305
-0.0949251
0.0217638
-0.0148497
-0.0510225
-0.015861
0.0105615
0.00433445
-0.0141401
0.0359983
-0.039463
0.0193572
-0.0258398
0.0158076
0.0255027
0.020308
-0.0306716
0.0357704
-0.0224633
0.0428591
-0.0353537
0.0405478
-0.0191836
-0.0171194
-0.0102773
-0.0207419
-0.0199146
-0.0088468
-0.0895071
0.0252614
0.0950856
0.0173197
0.0100937
0.0212522
-0.0359998
-0.0130835
-0.103688
0.0200295
0.0213933
0.0352049
-0.0258856
-0.0130658
-0.0110478
-0.0120478
0.0332141
-0.0742793
-0.0210152
-0.0246897
0.0106378
-0.0235367
-0.0497146
-0.0259628
-0.0122032
-0.0192046
-0.0448995
0.0194564
-0.0197735
0.027164
0.00940275
0.0177178
-0.0356641
-0.0186739
0.0415559
0.0619049
-0.0220742
0.0217524
0.0311852
-0.0173893
-0.0709302
-0.0266547
-0.0249257
0.0714135
0.0361242
0.0292339
-0.009841
-0.0190916
0.0115576
-0.0652223
-0.21494
0.0181026
-0.0231533
-0.0225482
0.0262041
0.0288334
0.04142
-0.015882
-0.0246577
-0.0426526
-0.0393114
0.00763845
-0.0214825
-0.0055528
0.0291042
-0.0090928
0.046072
0.0206118
-0.0322022
0.0108953
-0.0074134
-0.0151229
0.0206571
-0.0266957
-0.0183129
0.0156822
0.0491238
0.0486994
0.0164819
-0.0139031
-0.0367842
-0.026329
0.0174417
0.0340657
0.0214639
0.0184679
0.0102935
0.0376072
-0.0331674
0.0252118
-0.0120578
0.0250087
0.0407591
0.00870466
-0.0288405
0.0208917
0.103518
0.0270767
0.0275044
0.114226
0.0157638
0.0119948
0.03334
0.020081
-0.0254216
0.0216441
-0.0223875
0.0416417
-0.0322866
-0.0302052
0.0175538
-0.0366025
-0.21302
-0.124667
-0.036026
-0.0292764
0.0177956
-0.0342197
-0.0214667
0.0172548
-0.0523486
-0.0679083
-0.0203242
-0.0178003
0.0255928
-0.0902047
-0.0352969
-0.0187135
0.0299869
-0.0109677
-0.0216851
-0.0388627
-0.0409265
0.0273747
0.043786
0.0281305
-0.0349755
-0.0091119
0.0150304
0.0184617
0.0352607
0.0172205
0.0311847
0.0424705
0.0209432
-0.0259295
-0.0240436
0.0239177
-0.0329299
0.0458493
0.0290442
-0.104914
-0.0422354
0.0257287
0.047256
0.0130424
0.0282653
0.0932994
0.0262094
0.0176339
-0.101672
0.0923691
0.0307436
0.0239954
0.0332856
0.0340996
-0.0115767
0.0389781
-0.156503
0.0457954
-0.0274019
0.0197444
0.0225649
-0.037137
-0.0295091
0.0178318
-0.0545297
0.0102372
0.0783916
0.010509
-0.0248027
-0.0620046
0.0304666
0.0488029
0.0292578
-0.128967
-0.0136395
-0.0250559
0.0170178
0.0528755
-0.0292463
0.0140967
-0.0243115
0.0195117
-0.0199223
-0.0170727
-0.029088
-0.0159273
-0.0258303
0.0205552
0.0291715
0.034534
-0.0359898
-0.0120964
0.0401354
-0.0404024
-0.0119495
-0.0329742
-0.0149169
-0.0654655
0.0223017
-0.0204382
-0.047668
0.0707521
-0.0809155
-0.0289211
-0.0227923
0.0283895
0.0237422
-0.0524197
-0.0444765
0.0194283
0.0359182
0.0801439
-0.011714
-0.0167499
0.0627863
-0.0244346
0.0192151
0.0223193
-0.0345802
0.0145421
-0.0106511
-0.0457344
0.0310645
-0.0270425
0.0163898
-0.0655937
-0.0320888
0.0290504
0.030303
-0.0153041
0.024313
-0.0224857
-0.0210013
-0.0860097
-0.0426474
0.0249701
0.0592332
0.0264788
0.0280056
-0.0278721
0.0328765
-0.0357866
0.0418768
-0.0571249
0.0411563
0.0432301
-0.0591612
-0.112359
0.0131111
0.0323954
-0.0437527
0.0239272
0.0487199
-0.0604162
0.0269547
-0.0147867
0.0311813
-0.0957489
0.0555716
-0.0175228
0.0886374
0.0173612
0.0389915
-0.0472021
-0.0259733
0.0331717
-0.0502872
0.0406485
0.075163
-0.0301657
0.057066
0.0303512
-0.0754662
0.0358186
-0.0273304
-0.0273089
0.0390668
0.0651512
0.0160232
-0.0550303
-0.0167332
-0.039505
-0.0420194
0.0303359
-0.0246611
-0.0780497
-0.0377331
-0.032249
-0.0674448
0.0410714
0.0487404
0.0132027
-0.0417337
0.0318928
0.0328689
0.0302324
0.0630374
0.0217104
0.0216255
-0.0219712
-0.0356631
-0.0718436
0.0147691
0.0915691
-0.0184445
0.0779419
-0.0201578
0.0245662
0.0741167
-0.010087
0.0145674
0.101094
0.0349455
0.0232878
-0.130536
-0.0270929
-0.0195789
0.0572316
0.0777354
-0.0594535
-0.0547628
-0.131293
0.0502906
-0.0827956
-0.0193167
-0.0240245
-0.0117302
-0.0460496
-0.024931
0.0408082
-0.0235367
0.0252075
0.0399551
-0.0288625
0.0411839
0.0273924
0.15573
-0.0309582
-0.0153899
0.0455713
-0.0199862
0.0495845
0.0218449
-0.0251946
-0.0426507
-0.0401921
-0.0467353
-0.0248833
-0.018496
-0.046895
0.0197306
-0.0517092
0.186114
-0.0192094
-0.067883
-0.0695473
-0.0173216
0.0655451
0.0937157
-0.0522752
0.0235705
-0.113233
0.0252347
-0.0675974
0.0202665
-0.0206285
-0.039547
-0.0240593
0.0466251
0.0167227
-0.0808711
-0.0516815
0.0757794
0.0241623
0.0267386
0.0647345
0.0470934
0.0433998
-0.0341725
-0.116089
-0.0632873
-0.0239682
0.0216727
-0.027143
-0.0796609
0.0377642
-0.0309548
-0.0245228
-0.0915244
-0.0313559
0.0489659
0.078022
0.0719438
-0.0323143
0.0196252
-0.0281425
0.0695429
-0.0852675
0.0381017
0.0190873
0.0390668
0.0315166
-0.0430918
0.0358024
-0.0613542
0.0237007
0.0216208
0.048816
0.0460024
-0.0232873
-0.0391746
-0.026794
-0.0130548
0.0146608
-0.144074
-0.041389
0.0733409
-0.0384045
-0.0759416
0.0605383
-0.037281
-0.0923915
0.050498
0.0214796
-0.0135961
-0.0558782
-0.0200653
0.0203137
-0.0103164
-0.0671148
-0.103715
0.0381775
-0.0190301
0.0280328
0.0470142
0.0652359
-0.199355
-0.0434637
-0.0205016
0.0613248
0.0174441
-0.0455837
-0.068584
0.0336232
-0.0760484
-0.230138
0.0267158
-0.0386076
0.0151649
-0.0488029
-0.0367713
0.0248923
0.0939083
0.0355301
-0.0532804
-0.0240541
0.0399199
0.0245743
-0.0508246
-0.134398
0.0223322
-0.0310979
-0.0254121
0.035224
0.0372024
-0.0428848
0.106026
0.0241189
-0.0844412
0.027504
-0.0230384
0.0556755
-0.116384
0.0383844
-0.0279244
0.0546498
-0.0367632
0.0344
0.0475163
0.0387874
0.0366564
0.0352435
0.0356336
-0.0356097
-0.0135069
0.0130053
-0.0254273
-0.0349932
0.0379128
-0.131823
-0.0448556
0.0208058
-0.0479565
-0.0332384
-0.0430651
0.0370407
-0.0290699
-0.0182776
0.0243125
-0.0467587
0.138319
0.0209432
-0.0493808
0.0162106
-0.0943885
0.0314045
0.212408
-0.0700426
0.0889544
0.0456233
-0.0807567
0.0116315
-0.0507345
0.0953202
0.131788
-0.0748544
0.0370955
-0.0889808
0.0357146
0.0165682
0.105202
0.0212874
0.0330529
-0.0259738
0.0538111
0.132034
-0.10256
-0.0183468
0.0490518
-0.0384269
0.0224442
-0.0424385
0.0315313
-0.0460539
0.0822597
0.0553231
-0.0234895
-0.0371553
-0.0563316
0.0790305
-0.022799
-0.0649238
0.0169516
-0.251927
0.0834446
0.0505872
-0.0912967
0.168097
0.0314732
0.035491
-0.0488877
0.0374842
0.162747
-0.0476141
0.0506415
0.0308461
0.0238762
0.0140691
0.178513
-0.0247869
0.0249434
-0.0345573
-0.067441
-0.0412779
0.0291762
-0.0386786
-0.0152407
0.0612736
0.0325441
0.0159316
0.0315504
-0.122549
-0.0781412
0.0243721
0.025239
-0.0253978
0.115134
0.100824
-0.0292315
-0.0279765
-0.0462255
0.0438452
-0.0409293
-0.0516987
0.0227966
-0.0384264
-0.0500951
0.0500712
-0.0296125
0.0390267
-0.055347
0.0250058
0.14718
0.0421557
0.0499911
0.0244002
0.073667
-0.022161
0.0349522
-0.0396447
-0.0938525
0.0485125
0.0861917
0.0759392
0.0255394
-0.0595255
-0.0349097
-0.0681887
0.0211353
-0.0422139
0.453088
-0.0496058
0.0304966
-0.0331535
-0.0411
-0.0582414
0.0294733
-0.01827
-0.0355964
-0.0179048
-0.0597782
0.0612822
0.0434546
-0.059104
-0.0417781
-0.018774
-0.0291829
0.0619135
0.0649586
-0.0744586
-0.0257177
-0.0305834
0.017055
-0.135826
0.053802
-0.0401921
-0.0298038
-0.133852
0.0690227
-0.0435122
0.0843596
0.0558462
0.0233955
0.1563
-0.0372796
0.0198512
0.071516
0.0179825
0.115737
-0.105562
-0.031795
0.102057
0.0747228
0.0533285
-0.0442576
-0.0192156
-0.0603795
0.0432601
0.0405256
-0.0230722
0.022418
-0.0294933
-0.0804253
0.105711
-0.0529494
-0.0867209
-0.0461307
-0.0716963
0.058476
0.0405755
0.0495305
0.0646052
-0.0276041
0.0239987
-0.0293293
0.0654259
0.0558491
0.0273485
-0.0184612
0.0609708
-0.0459337
-0.0523996
-0.0313067
0.0596547
-0.0641589
-0.124233
0.0354266
-0.0847654
0.0409331
-0.0215931
-0.0700965
-0.0588307
-0.0358405
0.0259247
-0.0465646
-0.24285
-0.0640278
-0.0915599
0.0995202
-0.0713396
0.0767961
0.0228119
-0.0317106
0.0712104
-0.0379238
-0.0211735
-0.065052
0.262928
-0.0383019
0.0288858
0.0353594
0.0319963
0.0459318
0.0553079
0.0208073
-0.0412765
-0.0863686
0.14
-0.0724463
0.12792
0.020287
-0.0399799
-0.0343256
-0.0886173
-0.0707374
0.0665421
-0.0756688
-0.0340137
-0.0879226
-0.0209179
0.0484095
-0.0867205
-0.0641575
0.060833
0.0290985
0.244943
0.125284
0.0519242
0.0428205
-0.0349736
0.0541735
0.097023
0.0476685
0.0272145
-0.0471678
0.0231218
-0.0521545
-0.0321498
0.0508876
0.0611744
-0.0203171
-0.0412922
0.0194297
0.0444856
-0.150616
0.0508189
-0.0686054
0.0912356
0.0323157
0.139383
-0.0488472
-0.156797
-0.0396671
0.0205288
0.082757
-0.102355
-0.052742
0.0396686
-0.0581269
0.0411334
-0.0780745
-0.0157719
-0.0416603
0.0313888
-0.0953507
-0.0347776
0.0599442
-0.0264149
-0.161817
-0.129766
0.0948698
-0.0802512
0.075892
-0.0269074
0.0437827
-0.0262694
-0.038816
-0.042253
0.0371718
-0.10377
0.0215921
0.0695233
-0.0397315
0.074151
0.0408435
0.0486765
0.0606399
0.18342
0.0681815
-0.046247
0.0360656
0.107749
0.0322008
0.347854
-0.0708055
-0.0521917
0.0572281
0.0818019
-0.0925603
-0.0897732
-0.0297556
0.0443039
0.0976858
-0.0613856
-0.0203333
0.0437117
0.0592136
-0.0590534
0.0749626
-0.225251
-0.111438
-0.036387
-0.0655271
0.021142
0.0257158
0.070117
0.100651
0.171571
-0.0294447
-0.0462394
0.0628657
0.0221615
0.0280814
-0.0823689
-0.146655
0.0364251
-0.0371766
0.016335
-0.133746
-0.0233102
0.0697818
-0.0239024
-0.0319438
0.034389
0.0705905
-0.0301042
0.0688944
0.101162
0.0531769
0.0241194
0.133759
-0.0461946
-0.080852
-0.040957
0.113571
-0.160755
0.0291581
-0.0440078
0.0283427
0.0498977
-0.0585198
-0.0602403
0.11353
0.0704956
-0.0588808
-0.0327115
0.0484395
0.0596604
-0.109171
0.0749931
0.0400038
-0.0803761
-0.0519185
0.0310841
0.146695
0.0292912
-0.064817
-0.0710473
-0.10557
-0.244393
0.036994
-0.0695004
0.0957518
0.0955009
0.107018
0.0397711
0.0631871
0.0155501
-0.064875
0.0237017
-0.175869
0.0711355
-0.0960174
0.0191593
0.0374503
-0.0771074
-0.0796542
0.147269
0.0751982
-0.0526595
0.0814862
-0.0745851
-0.104774
-0.0469613
0.0697918
0.034801
0.11257
-0.0652251
-0.0478253
0.121601
-0.21901
-0.0553293
-0.0777965
0.04565
-0.0263443
0.0635591
-0.0564661
-0.0413327
-0.0672202
0.0362163
-0.0545211
0.0132518
0.0231438
0.0216136
-0.0697856
0.191293
-0.037374
-0.0663204
0.0659952
-0.118875
-0.0363321
-0.0599365
0.0573926
-0.0536637
0.110929
-0.0183239
0.091579
0.0423684
0.0243015
0.0926061
0.106833
-0.079823
-0.202488
-0.0758209
0.0636492
-0.0170197
0.0751472
0.0820489
-0.090807
0.167724
0.154555
0.025053
-0.0436296
0.0374422
0.0582356
0.0178428
-0.0177531
0.123748
-0.024128
-0.0918012
0.0404902
-0.0538416
0.0369034
-0.0810652
-0.0490022
-0.0442095
0.0450144
-0.138497
0.050612
-0.115166
-0.0297165
-0.178264
-0.0892868
0.0273852
0.0874577
-0.138153
0.0426359
-0.155394
-0.0261211
0.0840569
-0.0562019
0.0478516
-0.127636
-0.017693
0.135327
0.0299935
-0.0950232
-0.0708451
0.0567923
-0.0972095
0.0709467
-0.0483198
0.054162
-0.066772
-0.0205116
-0.155047
0.0304832
0.0630364
0.0265679
-0.0454254
0.0362597
0.108039
-0.0762019
0.0391493
-0.0702972
-0.0519271
0.0762925
0.0315609
-0.170568
-0.0966544
0.0599117
-0.0327229
-0.0529099
0.0326567
-0.0626254
0.0450091
0.309415
0.0667701
-0.116291
-0.0183616
-0.0541143
-0.0240793
-0.0727291
0.0996184
-0.0403013
0.0831017
-0.083128
-0.0337486
-0.106541
0.0410385
0.10401
-0.153254
0.0704799
0.12113
-0.0604644
0.0726733
0.0579019
-0.101091
0.0828028
-0.0655899
0.0977459
-0.121365
0.153499
0.0666728
0.0321765
0.0956764
-0.0729971
0.0754242
-0.0933971
-0.0572567
-0.0713348
-0.10403
0.0247378
0.0500093
0.116279
0.0333762
0.137345
-0.0544252
-0.0423465
0.0548615
0.0835586
-0.0429912
0.0519161
-0.0676293
-0.071187
0.0541239
-0.0382814
-0.0278654
0.0219841
0.0989518
0.0238218
-0.102132
-0.185035
0.0550432
-0.137082
-0.0326824
-0.0361686
-0.0908098
-0.0562458
-0.0214586
-0.0417976
0.0400314
-0.0582376
0.0505085
0.0498381
0.0657949
0.0428562
-0.0486361
0.121738
0.0575771
0.0838599
-0.296545
0.0498295
0.0154815
0.196839
-0.0519032
-0.254945
-0.0886269
-0.0588851
-0.048975
-0.0430231
0.042695
-0.0529604
-0.0290084
-0.0596833
-0.150069
0.0667434
0.0302734
0.0622096
-0.123876
-0.0418291
0.0498323
-0.0793705
-0.0644884
0.0806427
-0.0832129
-0.0297289
-0.122848
-0.115423
-0.0602641
-0.0418992
0.0614667
0.140058
-0.116982
0.0738559
0.0892005
-0.0381389
-0.0514116
-0.0798044
0.0857204
0.0668573
0.0739055
0.0336814
-0.0373821
-0.0460739
-0.051158
-0.131441
-0.0570712
-0.098217
0.0862045
-0.0403085
-0.160393
0.0721755
0.0368962
-0.0897183
-0.0411658
0.0635748
0.14702
0.123182
0.113681
-0.0918093
-0.0860982
0.0276842
0.100829
0.0658436
0.0293198
-0.0744023
-0.0388951
-0.0606589
0.03619
0.0662374
-0.0563436
0.103339
-0.0509181
-0.0654325
0.0345793
0.0890322
0.103781
-0.0477614
-0.0667167
-0.0224872
0.111284
-0.0912437
0.0428338
0.0605412
-0.155421
-0.0506063
0.0719819
0.0460205
0.0542517
-0.111676
0.0484176
-0.0288119
0.0307178
0.0660138
0.071816
-0.0922318
0.0955844
0.0316262
-0.0758529
0.0751686
-0.0687604
0.0347314
0.0986276
0.0541511
0.146037
0.0355568
0.0578885
0.081337
0.0786929
-0.256951
-0.0589223
0.0595369
-0.0704627
0.0425634
0.0780611
0.0582442
0.0831785
-0.0212374
-0.0840311
-0.154079
-0.052597
-0.0463743
0.0402818
0.0295739
-0.113918
-0.0323086
-0.131263
-0.093925
-0.0506563
-0.0583
0.0261731
0.0370083
0.0771856
0.132756
0.0539632
-0.154009
0.106712
0.306875
0.0319109
-0.0542483
-0.0936942
0.0382133
-0.102386
-0.0584264
-0.0856867
-0.121434
0.0329437
-0.150986
0.0965891
-0.0358047
-0.114688
0.0475483
0.079083
-0.180947
0.0640192
0.0539436
0.0554385
0.0380316
0.0783577
0.0430112
0.0411844
-0.150647
0.0495582
-0.0563655
-0.0766568
-0.0349269
-0.174393
0.0156136
0.2628
0.064467
0.0348163
0.176258
-0.0515871
0.0508084
-0.0835271
0.0290504
-0.117183
-0.121072
0.0933059
-0.0654278
0.106934
0.0846577
0.0511589
-0.146658
0.0961161
0.110858
0.204151
-0.341899
0.0811367
-0.0279231
0.0895524
-0.0472507
0.0669656
-0.0608139
0.0698996
-0.119451
0.0357318
-0.0549917
0.0736933
-0.034873
-0.237168
-0.0775928
0.0721989
-0.0677414
0.216167
-0.0509701
0.0561035
-0.0492411
0.0795436
0.173039
0.0979028
0.0845861
0.0498524
[truncated: 1,389 more rows]
