# Supplementary material for: Leucine inhibits degradation of outer mitochondrial membrane proteins to adapt mitochondrial respiration
Source: Nat Cell Biol. 2025 Oct 31;27(11):1889–901. doi: 10.1038/s41556-025-01799-3 (PMC12611767; doi:10.1038/s41556-025-01799-3)
Supplement: Supplementary file 22 — Statistical source data. [file 41556_2025_1799_MOESM22_ESM.xlsx]

## Sheet: Extended Data Fig. 8
Extended Data Fig. 8a
	control	leucine
Rep.1	1	1.17142
Rep.2	1	1.4639
Rep.3	1	2.21001
Rep.4	1	0.742239
Rep.5	1	1.58352
Rep.6	1	1.33234
Rep.7	1	3.21897
Rep.8	1	1.06013
Rep.9	1	1.33699
Rep.10	1	1.04066
Rep.11	1	0.732952
Rep.12	1	1.40639
Mean	1	1.44163
SEM	0	0.197806
Extended Data Fig. 8b
TOMM40	control						leucine
CHX (h)	Rep.1	Rep.2	Rep.3	Rep.4	Mean	SEM	Rep.1	Rep.2	Rep.3	Rep.4	Mean	SEM
0	1	1	1	1	1	0	1	1	1	1	1	0
3	0.812618	0.940383	1.51765	0.592322	0.965742	0.197512	1.5372	1.19081	1.11837	1.41398	1.31509	0.09715
6	0.559682	0.874688	1.12125	0.384457	0.735018	0.163889	1.08621	0.977757	1.08074	1.13889	1.0709	0.0337015
12	0.334154	0.811073	0.788003	0.667446	0.650169	0.109944	1.5419	1.03643	0.878139	1.75351	1.3025	0.206479
24	0.124858	0.7026	0.812172	0.52345	0.54077	0.150867	0.928028	0.889968	0.658767	0.906799	0.845891	0.0628585
MTCO1	control						leucine
CHX (h)	Rep.1	Rep.2	Rep.3	Rep.4	Mean	SEM	Rep.1	Rep.2	Rep.3	Rep.4	Mean	SEM
0	1	1	1	1	1	0	1	1	1	1	1	0
3	1.82083	1.48944	1.67423	1.01784	1.50058	0.174614	1.40408	1.05277	0.772795	1.276	1.12641	0.138427
6	1.40104	1.36665	1.34959	1.71535	1.45816	0.0863947	1.5859	0.734783	0.79918	1.33265	1.11313	0.206842
12	0.633213	1.31952	0.844437	1.24233	1.00988	0.163085	1.9361	1.06818	0.488909	1.92851	1.35543	0.353431
24	0.880526	0.728365	1.28461	1.51532	1.10221	0.180932	0.886958	0.519031	0.705495	2.38897	1.12511	0.427927
