# Supplementary material for: Leucine inhibits degradation of outer mitochondrial membrane proteins to adapt mitochondrial respiration
Source: Nat Cell Biol. 2025 Oct 31;27(11):1889–901. doi: 10.1038/s41556-025-01799-3 (PMC12611767; doi:10.1038/s41556-025-01799-3)
Supplement: Supplementary file 24 — Statistical source data. [file 41556_2025_1799_MOESM24_ESM.xlsx]

## Sheet: Extended Data Fig. 9
Extended Data Fig. 9a
control
Measurement cycle	1	2	3	4	5	6	7	8	9	10	11	12
Rep.1	1.46751	1.37954	1.33508	0.720373	0.66897	0.639491	1.35274	1.34674	1.29657	0.372071	0.318917	0.320356
Rep.2	1.49744	1.48064	1.44136	0.800356	0.747417	0.735416	1.72972	1.68374	1.58769	0.486358	0.44516	0.431969
Rep.3	1.29109	1.31908	1.34572	0.787748	0.811939	0.808215	1.31544	1.36038	1.30618	0.433105	0.411703	0.389919
Mean	1.41868	1.39309	1.37405	0.769492	0.742775	0.727707	1.46597	1.46362	1.39681	0.430511	0.391927	0.380748
SEM	0.0643776	0.0471276	0.0337932	0.0248279	0.0413367	0.0488588	0.132318	0.110129	0.095476	0.0330173	0.0377609	0.0325445
phenylalanine
Measurement cycle	1	2	3	4	5	6	7	8	9	10	11	12
Rep.1	1.83948	1.59161	1.52332	0.700205	0.706876	0.74345	1.7456	1.71455	1.6743	0.459062	0.406338	0.404228
Rep.2	1.71748	1.46516	1.37505	0.84908	0.779268	0.766806	1.35705	1.25096	1.12899	0.508537	0.438169	0.420979
Rep.3	2.3284	2.20926	2.17127	0.882726	0.936224	0.959688	2.35422	2.26985	2.18013	0.468249	0.477986	0.448425
Mean	1.96179	1.75534	1.68988	0.81067	0.807456	0.823315	1.81896	1.74512	1.66114	0.478616	0.440831	0.424544
SEM	0.186661	0.229874	0.244471	0.0560803	0.0676906	0.068519	0.290187	0.294526	0.303509	0.0151938	0.0207259	0.0128824
valine
Measurement cycle	1	2	3	4	5	6	7	8	9	10	11	12
Rep.1	1.84348	1.76058	1.75819	0.968706	0.964123	1.00118	1.83721	1.83961	1.83135	0.497429	0.42384	0.42926
Rep.2	1.23358	1.12379	1.0521	0.715862	0.669839	0.633878	0.926336	0.887699	0.836081	0.470552	0.409833	0.419667
Rep.3	1.91501	1.88047	1.88389	0.843165	0.879217	0.886528	1.9991	1.96036	1.9005	0.559418	0.501308	0.473818
Mean	1.66402	1.58828	1.56473	0.842577	0.837727	0.840527	1.58755	1.56256	1.52264	0.509133	0.444994	0.440915
SEM	0.216211	0.234811	0.258871	0.0729903	0.0874488	0.108496	0.333893	0.339224	0.34386	0.0263124	0.0284461	0.0166831
tryptophan
Measurement cycle	1	2	3	4	5	6	7	8	9	10	11	12
Rep.1	1.29117	1.13826	1.00024	0.683114	0.643686	0.600128	0.890191	0.836951	0.801773	0.435361	0.374651	0.368754
Rep.2	1.47945	1.39318	1.36793	0.680116	0.678373	0.650858	1.48118	1.47419	1.46616	0.452862	0.422039	0.420675
Rep.3	1.42921	1.359	1.3302	0.709169	0.700443	0.678279	1.33504	1.32447	1.26134	0.478141	0.440928	0.389053
Mean	1.39994	1.29681	1.23279	0.6908	0.674167	0.643088	1.23547	1.21187	1.17642	0.455455	0.412539	0.392827
SEM	0.0562864	0.0798871	0.116784	0.00922523	0.0165186	0.0228923	0.177719	0.192377	0.196436	0.0124174	0.0197133	0.0151066
threonine
Measurement cycle	1	2	3	4	5	6	7	8	9	10	11	12
Rep.1	1.87008	1.8032	1.79461	1.00848	1.0106	1.03925	1.83651	1.86949	1.86392	0.472284	0.421701	0.411755
Rep.2	2.26969	2.05399	1.935	0.974685	0.904165	0.896008	1.96683	1.89752	1.72182	0.548788	0.509516	0.491529
Rep.3	1.5031	1.43768	1.42499	0.689525	0.693769	0.694205	1.39192	1.39216	1.35287	0.441634	0.41845	0.390702
Mean	1.88095	1.76496	1.7182	0.890896	0.869511	0.876487	1.73175	1.71972	1.6462	0.487569	0.449889	0.431329
SEM	0.221362	0.17894	0.152103	0.101157	0.0930881	0.100082	0.174032	0.163981	0.152294	0.0318626	0.0298283	0.0307075
isoleucine
Measurement cycle	1	2	3	4	5	6	7	8	9	10	11	12
Rep.1	2.34559	2.25956	2.25892	1.28579	1.27617	1.31021	2.37997	2.39377	2.35239	0.552301	0.488108	0.476366
Rep.2	1.4876	1.3686	1.28901	0.752464	0.668868	0.6407	1.20599	1.14631	1.07437	0.510919	0.421408	0.398716
Rep.3	1.82111	1.78946	1.77928	0.860946	0.845221	0.858182	1.75064	1.76428	1.71911	0.547025	0.479787	0.443232
Mean	1.88477	1.80587	1.77574	0.9664	0.930086	0.936362	1.77887	1.76812	1.71529	0.536749	0.463101	0.439438
SEM	0.24972	0.257329	0.279993	0.162736	0.180374	0.197183	0.339194	0.360117	0.368937	0.013004	0.0209843	0.0224957
methionine
Measurement cycle	1	2	3	4	5	6	7	8	9	10	11	12
Rep.1	1.99553	1.91302	1.88874	1.23829	1.17706	1.16037	1.7991	1.76204	1.69918	0.495155	0.436565	0.42582
Rep.2	1.46343	1.49468	1.48931	0.761882	0.692916	0.698015	1.52129	1.53281	1.47252	0.436858	0.41207	0.373149
Rep.3	1.47997	1.45549	1.46001	0.715764	0.709621	0.701879	1.58285	1.51112	1.504	0.467647	0.425854	0.385046
Mean	1.64631	1.62106	1.61269	0.905311	0.859867	0.853423	1.63441	1.60199	1.55857	0.466553	0.42483	0.394672
SEM	0.174675	0.146418	0.138285	0.167019	0.158672	0.15348	0.0842396	0.0802696	0.0708899	0.0168378	0.00708946	0.0159482
histidine
Measurement cycle	1	2	3	4	5	6	7	8	9	10	11	12
Rep.1	2.02326	1.90811	1.90594	0.783065	0.79587	0.853309	2.15572	2.16517	2.15559	0.519689	0.453917	0.45461
Rep.2	1.49707	1.41998	1.40461	0.770962	0.696856	0.671896	1.3343	1.36513	1.29323	0.519712	0.423446	0.40558
Rep.3	1.67389	1.62562	1.63028	0.710799	0.750547	0.746858	1.95419	1.97394	1.91333	0.425623	0.40762	0.386423
Mean	1.7314	1.65124	1.64694	0.754942	0.747758	0.757354	1.81474	1.83475	1.78738	0.488341	0.428328	0.415538
SEM	0.154595	0.141494	0.144962	0.0223463	0.028617	0.0526319	0.247161	0.241213	0.256784	0.0313594	0.0135859	0.0203038
leucine
Measurement cycle	1	2	3	4	5	6	7	8	9	10	11	12
Rep.1	2.74085	2.59923	2.57449	1.21835	1.20496	1.22935	2.8903	2.83704	2.70626	0.586816	0.54255	0.56707
Rep.2	2.66988	2.49462	2.48781	0.910508	0.894656	0.931655	2.99355	2.90083	2.69778	0.479714	0.459486	0.449232
Rep.3	2.44757	2.39425	2.40213	0.941472	1.0142	1.02176	2.68395	2.62098	2.5139	0.516678	0.530772	0.501678
Mean	2.61943	2.49603	2.48814	1.02344	1.03794	1.06092	2.85593	2.78628	2.63931	0.527736	0.510936	0.505993
SEM	0.0883386	0.0591774	0.049757	0.097864	0.0903606	0.0881403	0.0910108	0.0846779	0.0627573	0.0314083	0.0259488	0.0340855
Extended Data Fig. 9b
	control			Mean	SEM	phenylalanine			Mean	SEM	valine			Mean	SEM	tryptophan			Mean	SEM	threonine			Mean	SEM	isoleucine			Mean	SEM	methionine			Mean	SEM	histidine			Mean	SEM	leucine			Mean	SEM
basal respiration	1.05693	1.01865	0.907053	0.994211	0.0449576	1.22826	1.06333	1.77142	1.35434	0.213908	1.33724	0.703138	1.38161	1.14066	0.219137	0.750302	0.98166	0.936761	0.889574	0.0708321	1.38738	1.56962	1.03833	1.33178	0.15587	1.78243	0.938056	1.3066	1.34236	0.244406	1.47992	1.07511	1.03897	1.198	0.141343	1.4697	0.990973	1.23671	1.23246	0.138212	2.07271	2.08796	1.89827	2.01965	0.0608465
ATP linked respiration	0.717764	0.712084	0.515996	0.648615	0.0663298	0.934628	0.720842	1.3101	0.988522	0.172224	0.809418	0.463295	1.02349	0.765401	0.163205	0.500915	0.743737	0.676838	0.640497	0.0724135	0.803189	1.16127	0.762756	0.909073	0.12664	0.997304	0.694393	0.941832	0.877843	0.0931124	0.740521	0.764867	0.756069	0.753819	0.00711746	1.13502	0.727314	0.907194	0.923177	0.117966	1.42063	1.6385	1.42217	1.49377	0.0723661
maximal respiration	0.994905	1.21255	0.915758	1.04107	0.088733	1.28827	0.78977	1.80318	1.29374	0.29256	1.38588	0.450022	1.4418	1.09257	0.321678	0.45005	1.04198	0.870909	0.787647	0.175875	1.42139	1.34544	0.962052	1.24296	0.142156	1.86979	0.698542	1.25466	1.27433	0.338252	1.30092	1.10151	1.10647	1.16964	0.0656594	1.68275	0.881306	1.5406	1.36822	0.246891	2.24572	2.40124	2.0899	2.24562	0.0898776
Extended Data Fig. 9c
	WT	cdc-48.1 OE
Rep.1	1	1.01178
Rep.2	1	1.15748
Rep.3	1	1.02078
Rep.4	1	0.961364
Rep.5	1	1.09426
Rep.6	1	1.26604
Mean	1	1.08528
SEM	0	0.0417943
Extended Data Fig. 9d
	SCR control	gcn-2 OE
Rep.1	1	3.19082
Rep.2	1	2.30276
Rep.3	1	2.44895
Rep.4	1	2.76693
Mean	1	2.67737
SEM	0	0.196672
Extended Data Fig. 9e
Basal Respiration	SCR control	SCR leucine	gcn-2 OE control	gcn-2 OE leucine
Rep.1	5.84	6.4	7.06	6.01
Rep.2	6.34	8.21	3.83	2.88
Rep.3	3.25	7.4	3.28	3.89
Rep.4	3.91	5.69	4.92	4.7
Mean	4.835	6.925	4.7725	4.37
SEM	0.744026	0.553602	0.835178	0.661375
Maximal Respiration	SCR control	SCR leucine	gcn-2 OE control	gcn-2 OE leucine
Rep.1	14.84	18.41	15.93	15.85
Rep.2	14.98	17.76	11.54	7.63
Rep.3	10.05	17.7	9.89	8.14
Rep.4	10.92	14.45	10.1	9.43
Mean	12.6975	17.08	11.865	10.2625
SEM	1.28999	0.891282	1.40374	1.90062
Extended Data Fig. 9f
Basal Respiration	L4440 control	L4440 leucine	tomm-40 RNAi control	tomm-40 RNAi leucine
Rep.1	7.78	7.48	5.71	7.4
Rep.2	7.72	7.63	6.68	5.49
Rep.3	7.65	6.72	8.82	9.05
Rep.4	6.77	7.2	7.84	7.95
Mean	7.48	7.2575	7.2625	7.4725
SEM	0.238153	0.200099	0.677549	0.74454
Maximal Respiration	L4440 control	L4440 leucine	tomm-40 RNAi control	tomm-40 RNAi leucine
Rep.1	16.49	18.14	16.63	14.81
Rep.2	13.1	18.57	15.37	12.96
Rep.3	17.3	20.05	15.84	16.91
Rep.4	12.8	20.87	18.41	14.35
Mean	14.9225	19.4075	16.5625	14.7575
SEM	1.15239	0.636375	0.668448	0.818183
Extended Data Fig. 9g
control
Measurement cycle	1	2	3	4	5	6	7	8	9	10	11	12
Rep.1	0.783128	0.781829	0.749283	0.431592	0.450156	0.45259	0.909927	0.875148	0.820525	0.254865	0.243032	0.215123
Rep.2	1.40771	1.30463	1.30694	0.720726	0.778438	0.776309	1.47296	1.42304	1.31535	0.44034	0.426795	0.407118
Rep.3	1.77999	1.70873	1.67613	1.13969	1.16555	1.17013	1.71547	1.62232	1.49188	0.406916	0.391177	0.370678
Rep.4	1.75147	1.82544	1.7734	1.23786	1.30159	1.29734	1.78919	1.7242	1.58471	0.38941	0.387793	0.364686
Mean	1.43058	1.40516	1.37644	0.882466	0.923932	0.924092	1.47189	1.41118	1.30312	0.372883	0.362199	0.339401
SEM	0.231801	0.235839	0.231939	0.187508	0.192924	0.192354	0.199126	0.189305	0.170287	0.0407329	0.0406901	0.0424739
leucine
Measurement cycle	1	2	3	4	5	6	7	8	9	10	11	12
Rep.1	1.94802	1.85309	1.85892	0.967855	1.02758	1.03378	2.06901	2.01271	1.83438	0.394498	0.420122	0.383906
Rep.2	1.9583	1.88291	1.85758	0.819451	0.890483	0.902026	2.09492	1.97099	1.81204	0.444242	0.432762	0.419961
Rep.3	1.86393	1.8515	1.84007	1.17443	1.27203	1.33203	1.86004	1.76072	1.60884	0.490039	0.474741	0.434235
Rep.4	1.63897	1.55888	1.53349	0.869701	0.90745	0.920006	1.68057	1.59756	1.4773	0.426547	0.406603	0.400475
Mean	1.8523	1.7866	1.77252	0.957859	1.02438	1.04696	1.92614	1.8355	1.68314	0.438831	0.433557	0.409645
SEM	0.0741851	0.0762473	0.0797906	0.0784916	0.0880061	0.0993989	0.0972844	0.0965954	0.0853315	0.0199329	0.0147302	0.0110215
MB-12 4uM
Measurement cycle	1	2	3	4	5	6	7	8	9	10	11	12
Rep.1	0.771239	0.786578	0.752873	0.542099	0.563207	0.543671	0.956423	0.894361	0.793059	0.310285	0.290201	0.280125
Rep.2	0.849996	0.829529	0.773854	0.498293	0.482046	0.467239	0.95168	0.912439	0.800156	0.355292	0.307156	0.313688
Rep.3	1.01704	1.00088	0.972983	0.665877	0.671725	0.631081	1.27346	1.16439	1.00444	0.336378	0.316266	0.312163
Rep.4	0.755493	0.735618	0.703932	0.476992	0.434515	0.392022	0.917201	0.8866	0.785362	0.29292	0.289479	0.263481
Mean	0.848441	0.838151	0.80091	0.545815	0.537873	0.508503	1.02469	0.964449	0.845755	0.323719	0.300776	0.292364
SEM	0.0598791	0.0575382	0.0591984	0.0422529	0.0519274	0.0512613	0.0833814	0.0668677	0.0529826	0.0138026	0.00658341	0.0123514
MB-12 4uM + leucine
Measurement cycle	1	2	3	4	5	6	7	8	9	10	11	12
Rep.1	0.428246	0.415708	0.396231	0.28506	0.285702	0.262801	0.416908	0.414213	0.371125	0.205644	0.193557	0.174861
Rep.2	0.465065	0.490142	0.459395	0.304838	0.298083	0.290019	0.498774	0.508073	0.444345	0.223068	0.206822	0.197821
Rep.3	0.529524	0.532421	0.5216	0.46949	0.519057	0.504091	0.637672	0.623478	0.547334	0.205347	0.225857	0.214951
Rep.4	0.493777	0.490342	0.479407	0.389456	0.37733	0.360042	0.567474	0.551601	0.491655	0.209396	0.226933	0.207309
Mean	0.479153	0.482153	0.464158	0.362211	0.370043	0.354238	0.530207	0.524341	0.463615	0.210864	0.213292	0.198736
SEM	0.0214887	0.0242773	0.026091	0.0423232	0.0536579	0.0539865	0.0472248	0.0437455	0.0373283	0.00417103	0.00803778	0.00869515
Extended Data Fig. 9h
	control				Mean	SEM	leucine				Mean	SEM	MB-12				Mean	SEM	MB-12 + leucine				Mean	SEM
basal respiration	0.53374	0.915008	1.33202	1.40281	1.0459	0.201803	1.48717	1.46728	1.38549	1.16591	1.37646	0.0735513	0.476693	0.492414	0.675364	0.44972	0.523548	0.0513673	0.22204	0.262297	0.312463	0.273296	0.267524	0.0185942
ATP linked respiration	0.326634	0.581268	0.563158	0.504512	0.493893	0.0581094	0.876938	1.02894	0.592338	0.678063	0.794071	0.0983982	0.220571	0.335267	0.340738	0.297171	0.298437	0.0277047	0.13554	0.173888	0.0303021	0.112232	0.112991	0.030352
maximal respiration	0.63086	0.979035	1.2203	1.31874	1.03723	0.153103	1.57253	1.52699	1.27686	1.17394	1.38758	0.0964117	0.587744	0.562713	0.825829	0.581094	0.639345	0.0623863	0.209394	0.274493	0.387443	0.322364	0.298424	0.0376347
Extended Data Fig. 9i
Basal Respiration
	Rep.1	Rep.2	Rep.3	Rep.4	Mean	SEM
L4440	4.3	3.45	3.68	4.85	4.07	0.315938
sel-1 RNAi	7.14	5.59	5.64	7.56	6.4825	0.508238
sel-11 RNAi	6.45	5.08	5.58	5.67	5.695	0.283152
Maximal Respiration
	Rep.1	Rep.2	Rep.3	Rep.4	Mean	SEM
L4440	12.51	11.16	12.66	15.91	13.06	1.00809
sel-1 RNAi	20.25	16.83	16.45	18.88	18.1025	0.892855
sel-11 RNAi	16.67	18.36	15.24	14.77	16.26	0.808218
