# Supplementary material for: Leucine inhibits degradation of outer mitochondrial membrane proteins to adapt mitochondrial respiration
Source: Nat Cell Biol. 2025 Oct 31;27(11):1889–901. doi: 10.1038/s41556-025-01799-3 (PMC12611767; doi:10.1038/s41556-025-01799-3)
Supplement: Supplementary file 26 — Statistical source data. [file 41556_2025_1799_MOESM26_ESM.xlsx]

## Sheet: Extended Data Fig. 10
Extended Data Fig. 10c
Egg hatching rate (%)	WT: L4440	WT: gcn-2 RNAi	bcat-1/+: L4440	bcat-1/+: gcn-2 RNAi
Rep.1	100	98	96	99
Rep.2	100	98	98	99
Rep.3	99	100	99	100
Rep.4	100	99	99	98
Rep.5	100	99	100	96
Rep.6	100	100	100	100
Rep.7	99	99	100	100
Rep.8	99	99	100	99
Rep.9	90	100	99	96
Rep.10	99	99	100	100
Rep.11	98	98	100	98
Rep.12	98	97	98	100
Rep.13	98	99	100	100
Rep.14	98	100	100	99
Rep.15	92		94
Extended Data Fig. 10d
Egg hatching rate (%)	SCR control	gcn-2 OE
Rep.1	99	100
Rep.2	100	100
Rep.3	99	99
Rep.4	100	100
Rep.5	100	99
Rep.6	100	99
Rep.7	99	99
Rep.8	99	100
Rep.9	99	100
Rep.10	100	99
Rep.11	99	99
Rep.12	99	100
Rep.13	99	99
Rep.14	100	100
Rep.15	99	100
Rep.16		99
Extended Data Fig. 10f
HEK293	control					MB-12 4uM					MB-12 10uM
Days	Rep.1	Rep.2	Rep.3	Mean	SEM	Rep.1	Rep.2	Rep.3	Mean	SEM	Rep.1	Rep.2	Rep.3	Mean	SEM
day 0	1	1	1	1	0	0.988874	1.18002	1.06679	1.07856	0.0554928	1.05116	0.979013	1.11819	1.04945	0.0401852
day 2	4.70881	4.54174	5.0113	4.75395	0.137418	2.98799	2.87624	2.92328	2.92917	0.0323941	2.03943	2.04011	1.8514	1.97698	0.0627905
day 4	13.5374	17.2162	11.9717	14.2418	1.5544	4.00368	6.32045	6.17056	5.49823	0.748526	1.6846	2.21864	3.25635	2.38653	0.461426
